# Supplementary material for: Pharmacological sedation strategies for therapeutic gastrointestinal endoscopy: a systematic review and network meta-analysis of randomised controlled trials
Source: Front Pharmacol. 2026 Apr 21;17:1740424. doi: 10.3389/fphar.2026.1740424 (PMC13138993; doi:10.3389/fphar.2026.1740424)
Supplement: Supplementary file 1 [file Table2.xlsx]

## Sheet: Procedural interference events
PF-OP	RMZ-OP	PF	MDZ-PF-OP	MDZ-PF	MDZ-OP	MDZ	LIDO-PF-OP	LIDO-MDZ-PF-OP	LIDO-MDZ-PF	KET-PF	KET-OP	ETM-MDZ-OP	DEX-PF-OP	DEX-PF	DEX-OP	DEX-MDZ-OP	DEX-CFL-OP
PF-OP	1.71 (0.83,3.54)	2.79 (0.48,16.18)	0.79 (0.36,1.74)	1.93 (0.62,5.99)	2.98 (1.55,5.73)	1.99 (0.28,14.14)	0.13 (0.02,1.07)	0.24 (0.05,1.10)	0.77 (0.17,3.60)	0.67 (0.17,2.65)	1.41 (0.70,2.88)	0.68 (0.25,1.86)	0.40 (0.07,2.18)	0.56 (0.17,1.88)	1.19 (0.56,2.55)	1.45 (0.64,3.28)	0.34 (0.05,2.18)
0.58 (0.28,1.20)	RMZ-OP	1.63 (0.24,10.88)	0.46 (0.16,1.34)	1.13 (0.29,4.32)	1.74 (0.66,4.60)	1.16 (0.14,9.37)	0.08 (0.01,0.70)	0.14 (0.03,0.75)	0.45 (0.08,2.47)	0.39 (0.08,1.85)	0.82 (0.30,2.27)	0.39 (0.11,1.37)	0.23 (0.04,1.48)	0.33 (0.08,1.34)	0.70 (0.24,1.98)	0.85 (0.28,2.52)	0.20 (0.03,1.45)
0.36 (0.06,2.07)	0.61 (0.09,4.10)	PF	0.28 (0.04,1.94)	0.69 (0.16,3.03)	1.07 (0.16,6.91)	0.71 (0.05,9.86)	0.05 (0.00,0.72)	0.08 (0.01,0.87)	0.28 (0.05,1.69)	0.24 (0.03,2.23)	0.51 (0.08,3.37)	0.24 (0.03,1.83)	0.14 (0.01,1.65)	0.20 (0.06,0.72)	0.43 (0.06,2.86)	0.52 (0.07,3.60)	0.12 (0.01,1.56)
1.27 (0.57,2.79)	2.17 (0.74,6.35)	3.54 (0.52,24.29)	MDZ-PF-OP	2.45 (0.62,9.74)	3.77 (1.35,10.54)	2.52 (0.30,20.88)	0.16 (0.02,1.56)	0.30 (0.08,1.12)	0.98 (0.17,5.52)	0.84 (0.17,4.15)	1.79 (0.62,5.19)	0.86 (0.46,1.61)	0.51 (0.08,3.29)	0.71 (0.17,3.01)	1.51 (0.51,4.52)	1.84 (0.59,5.73)	0.43 (0.06,3.24)
0.52 (0.17,1.60)	0.89 (0.23,3.40)	1.45 (0.33,6.33)	0.41 (0.10,1.63)	MDZ-PF	1.54 (0.42,5.68)	1.03 (0.11,9.89)	0.07 (0.01,0.73)	0.12 (0.02,0.82)	0.40 (0.14,1.13)	0.34 (0.06,2.06)	0.73 (0.19,2.79)	0.35 (0.08,1.59)	0.21 (0.03,1.59)	0.29 (0.14,0.61)	0.62 (0.16,2.40)	0.75 (0.19,3.03)	0.17 (0.02,1.55)
0.34 (0.17,0.65)	0.58 (0.22,1.52)	0.94 (0.14,6.07)	0.26 (0.09,0.74)	0.65 (0.18,2.39)	MDZ-OP	0.67 (0.10,4.24)	0.04 (0.00,0.39)	0.08 (0.02,0.42)	0.26 (0.05,1.38)	0.22 (0.05,1.03)	0.47 (0.18,1.25)	0.23 (0.07,0.75)	0.13 (0.02,0.83)	0.19 (0.05,0.74)	0.40 (0.22,0.75)	0.49 (0.29,0.81)	0.11 (0.02,0.82)
0.50 (0.07,3.58)	0.86 (0.11,6.98)	1.41 (0.10,19.49)	0.40 (0.05,3.30)	0.97 (0.10,9.36)	1.50 (0.24,9.54)	MDZ	0.07 (0.00,1.16)	0.12 (0.01,1.44)	0.39 (0.03,4.70)	0.34 (0.03,3.70)	0.71 (0.09,5.74)	0.34 (0.04,3.08)	0.20 (0.02,2.69)	0.28 (0.03,2.82)	0.60 (0.09,4.23)	0.73 (0.11,4.98)	0.17 (0.01,2.54)
7.74 (0.94,63.84)	13.28 (1.43,123.52)	21.63 (1.39,336.74)	6.11 (0.64,58.19)	14.96 (1.37,163.97)	23.07 (2.53,210.08)	15.38 (0.86,274.35)	LIDO-PF-OP	1.83 (0.14,24.90)	5.98 (0.44,81.47)	5.16 (0.41,64.22)	10.95 (1.18,101.46)	5.24 (0.50,54.36)	3.10 (0.21,46.42)	4.36 (0.38,49.48)	9.25 (0.98,87.01)	11.22 (1.17,107.85)	2.61 (0.16,43.61)
4.22 (0.91,19.57)	7.24 (1.33,39.46)	11.80 (1.15,121.44)	3.33 (0.90,12.40)	8.16 (1.21,54.88)	12.58 (2.37,66.66)	8.39 (0.70,101.22)	0.55 (0.04,7.40)	LIDO-MDZ-PF-OP	3.26 (0.37,28.65)	2.81 (0.36,22.16)	5.97 (1.10,32.37)	2.86 (0.67,12.26)	1.69 (0.17,16.63)	2.38 (0.34,16.71)	5.04 (0.91,27.90)	6.12 (1.08,34.80)	1.43 (0.13,15.92)
1.29 (0.28,6.03)	2.22 (0.41,12.14)	3.61 (0.59,22.03)	1.02 (0.18,5.76)	2.50 (0.88,7.09)	3.86 (0.73,20.47)	2.57 (0.21,31.06)	0.17 (0.01,2.27)	0.31 (0.03,2.69)	LIDO-MDZ-PF	0.86 (0.11,6.81)	1.83 (0.34,9.96)	0.88 (0.14,5.51)	0.52 (0.05,5.11)	0.73 (0.20,2.62)	1.55 (0.28,8.55)	1.88 (0.33,10.71)	0.44 (0.04,4.89)
1.50 (0.38,5.96)	2.57 (0.54,12.22)	4.19 (0.45,39.13)	1.18 (0.24,5.81)	2.90 (0.49,17.28)	4.47 (0.97,20.59)	2.98 (0.27,32.82)	0.19 (0.02,2.41)	0.36 (0.05,2.80)	1.16 (0.15,9.16)	KET-PF	2.12 (0.45,10.02)	1.01 (0.18,5.62)	0.60 (0.07,5.35)	0.84 (0.14,5.27)	1.79 (0.37,8.65)	2.17 (0.44,10.82)	0.51 (0.05,5.15)
0.71 (0.35,1.44)	1.21 (0.44,3.34)	1.97 (0.30,13.13)	0.56 (0.19,1.62)	1.37 (0.36,5.20)	2.11 (0.80,5.53)	1.40 (0.17,11.32)	0.09 (0.01,0.85)	0.17 (0.03,0.91)	0.55 (0.10,2.97)	0.47 (0.10,2.23)	KET-OP	0.48 (0.14,1.65)	0.28 (0.04,1.78)	0.40 (0.10,1.61)	0.84 (0.30,2.39)	1.02 (0.35,3.03)	0.24 (0.03,1.75)
1.48 (0.54,4.06)	2.53 (0.73,8.78)	4.13 (0.55,31.22)	1.17 (0.62,2.19)	2.86 (0.63,13.01)	4.40 (1.33,14.58)	2.94 (0.32,26.60)	0.19 (0.02,1.98)	0.35 (0.08,1.50)	1.14 (0.18,7.19)	0.99 (0.18,5.45)	2.09 (0.61,7.20)	ETM-MDZ-OP	0.59 (0.08,4.26)	0.83 (0.17,4.00)	1.77 (0.51,6.17)	2.14 (0.58,7.86)	0.50 (0.06,4.16)
2.50 (0.46,13.63)	4.29 (0.68,27.11)	6.98 (0.61,80.27)	1.97 (0.30,12.83)	4.83 (0.63,37.12)	7.45 (1.21,45.89)	4.97 (0.37,66.46)	0.32 (0.02,4.84)	0.59 (0.06,5.83)	1.93 (0.20,19.08)	1.67 (0.19,14.85)	3.54 (0.56,22.25)	1.69 (0.23,12.19)	DEX-PF-OP	1.41 (0.18,11.27)	2.99 (0.47,19.14)	3.62 (0.55,23.82)	0.84 (0.39,1.82)
1.78 (0.53,5.92)	3.04 (0.75,12.39)	4.96 (1.38,17.80)	1.40 (0.33,5.92)	3.43 (1.64,7.19)	5.29 (1.35,20.70)	3.53 (0.35,35.13)	0.23 (0.02,2.60)	0.42 (0.06,2.95)	1.37 (0.38,4.93)	1.18 (0.19,7.39)	2.51 (0.62,10.16)	1.20 (0.25,5.77)	0.71 (0.09,5.69)	DEX-PF	2.12 (0.52,8.70)	2.57 (0.60,11.02)	0.60 (0.07,5.51)
0.84 (0.39,1.79)	1.44 (0.50,4.08)	2.34 (0.35,15.67)	0.66 (0.22,1.98)	1.62 (0.42,6.29)	2.50 (1.34,4.64)	1.66 (0.24,11.71)	0.11 (0.01,1.02)	0.20 (0.04,1.10)	0.65 (0.12,3.58)	0.56 (0.12,2.70)	1.18 (0.42,3.35)	0.57 (0.16,1.98)	0.33 (0.05,2.15)	0.47 (0.11,1.94)	DEX-OP	1.21 (0.54,2.74)	0.28 (0.04,2.11)
0.69 (0.30,1.56)	1.18 (0.40,3.52)	1.93 (0.28,13.36)	0.54 (0.17,1.70)	1.33 (0.33,5.38)	2.06 (1.23,3.43)	1.37 (0.20,9.34)	0.09 (0.01,0.86)	0.16 (0.03,0.93)	0.53 (0.09,3.04)	0.46 (0.09,2.29)	0.98 (0.33,2.88)	0.47 (0.13,1.71)	0.28 (0.04,1.81)	0.39 (0.09,1.66)	0.82 (0.36,1.86)	DEX-MDZ-OP	0.23 (0.03,1.78)
2.96 (0.46,19.09)	5.08 (0.69,37.49)	8.28 (0.64,107.12)	2.34 (0.31,17.71)	5.72 (0.65,50.64)	8.83 (1.23,63.60)	5.89 (0.39,88.09)	0.38 (0.02,6.39)	0.70 (0.06,7.84)	2.29 (0.20,25.65)	1.97 (0.19,20.07)	4.19 (0.57,30.78)	2.00 (0.24,16.70)	1.19 (0.55,2.56)	1.67 (0.18,15.33)	3.54 (0.47,26.44)	4.29 (0.56,32.85)	DEX-CFL-OP

## Sheet: Hypoxia 
PF-OP	RMZ-OP	RMZ	PF	MDZ-PF-OP	MDZ-PF	MDZ-OP	MDZ	LIDO-PF-OP	LIDO-MDZ-PF-OP	LIDO-MDZ-PF	KET-PF-OP	KET-PF	KET-OP	KET-MDZ-PF	KET-ETM-MDZ	KET-DEX-MDZ	KET-DEX	ETM-MDZ-OP	ESK-PF	DEX-PF-OP	DEX-PF	DEX-OP	DEX-MDZ-PF	DEX-MDZ-OP	DEX-MDZ	DEX-CFL-OP	DEX	CFL-OP
PF-OP	0.46 (0.25,0.84)	0.52 (0.08,3.49)	0.52 (0.23,1.20)	0.99 (0.47,2.09)	0.26 (0.06,1.11)	0.74 (0.42,1.31)	1.02 (0.30,3.45)	0.69 (0.11,4.40)	0.54 (0.18,1.66)	0.05 (0.01,0.46)	0.36 (0.13,1.00)	0.12 (0.03,0.59)	0.25 (0.06,0.98)	0.21 (0.03,1.62)	0.11 (0.01,2.13)	0.16 (0.02,1.68)	0.03 (0.00,0.48)	0.19 (0.02,1.44)	1.31 (0.43,3.95)	0.72 (0.24,2.18)	0.27 (0.09,0.82)	0.18 (0.05,0.65)	0.24 (0.01,9.41)	0.21 (0.07,0.65)	0.21 (0.00,18.07)	0.15 (0.03,0.93)	0.29 (0.09,0.99)	0.47 (0.15,1.42)
2.19 (1.19,4.04)	RMZ-OP	1.15 (0.16,8.40)	1.15 (0.41,3.19)	2.18 (0.86,5.55)	0.57 (0.12,2.73)	1.63 (0.71,3.73)	2.24 (0.58,8.71)	1.51 (0.21,10.64)	1.19 (0.34,4.17)	0.11 (0.01,1.08)	0.80 (0.25,2.60)	0.27 (0.05,1.45)	0.55 (0.12,2.44)	0.47 (0.06,3.85)	0.23 (0.01,4.93)	0.35 (0.03,3.96)	0.06 (0.00,1.13)	0.42 (0.05,3.42)	2.87 (0.81,10.15)	1.58 (0.46,5.48)	0.60 (0.17,2.09)	0.39 (0.09,1.64)	0.52 (0.01,21.58)	0.47 (0.14,1.60)	0.47 (0.01,41.12)	0.34 (0.05,2.22)	0.64 (0.16,2.49)	1.02 (0.29,3.64)
1.91 (0.29,12.68)	0.87 (0.12,6.35)	RMZ	1.00 (0.18,5.50)	1.90 (0.29,12.31)	0.50 (0.06,4.04)	1.42 (0.23,8.78)	1.95 (0.23,16.20)	1.31 (0.09,18.61)	1.03 (0.13,8.03)	0.10 (0.01,1.40)	0.70 (0.08,5.95)	0.24 (0.03,2.21)	0.48 (0.05,4.93)	0.40 (0.03,5.63)	0.20 (0.01,6.27)	0.30 (0.02,5.47)	0.05 (0.00,1.63)	0.36 (0.03,5.16)	2.50 (0.28,22.38)	1.37 (0.15,12.30)	0.52 (0.08,3.34)	0.34 (0.04,3.27)	0.45 (0.01,24.93)	0.41 (0.05,3.18)	0.40 (0.00,46.69)	0.29 (0.02,3.99)	0.56 (0.08,3.82)	0.89 (0.10,8.01)
1.91 (0.84,4.35)	0.87 (0.31,2.41)	1.00 (0.18,5.50)	PF	1.90 (0.88,4.08)	0.50 (0.15,1.67)	1.42 (0.75,2.70)	1.95 (0.56,6.83)	1.31 (0.17,10.00)	1.03 (0.33,3.23)	0.10 (0.01,0.75)	0.70 (0.19,2.56)	0.24 (0.06,1.00)	0.48 (0.10,2.35)	0.40 (0.05,3.01)	0.20 (0.01,3.99)	0.30 (0.03,3.13)	0.05 (0.00,1.04)	0.36 (0.05,2.78)	2.50 (0.63,9.92)	1.37 (0.35,5.44)	0.52 (0.25,1.09)	0.34 (0.08,1.50)	0.45 (0.01,17.05)	0.41 (0.13,1.28)	0.40 (0.00,34.01)	0.29 (0.04,2.11)	0.56 (0.23,1.37)	0.89 (0.22,3.56)
1.01 (0.48,2.11)	0.46 (0.18,1.16)	0.53 (0.08,3.42)	0.53 (0.24,1.13)	MDZ-PF-OP	0.26 (0.07,1.05)	0.75 (0.42,1.34)	1.03 (0.30,3.49)	0.69 (0.09,5.10)	0.54 (0.23,1.26)	0.05 (0.01,0.44)	0.37 (0.10,1.28)	0.12 (0.03,0.60)	0.25 (0.05,1.19)	0.21 (0.03,1.45)	0.11 (0.01,1.98)	0.16 (0.02,1.53)	0.03 (0.00,0.54)	0.19 (0.03,1.26)	1.32 (0.35,4.98)	0.72 (0.20,2.66)	0.28 (0.10,0.78)	0.18 (0.04,0.76)	0.24 (0.01,9.06)	0.21 (0.08,0.60)	0.21 (0.00,17.24)	0.16 (0.02,1.06)	0.29 (0.09,0.95)	0.47 (0.12,1.79)
3.82 (0.90,16.26)	1.74 (0.37,8.28)	2.00 (0.25,16.21)	2.00 (0.60,6.71)	3.80 (0.95,15.26)	MDZ-PF	2.84 (0.74,10.98)	3.91 (0.70,21.99)	2.63 (0.25,27.68)	2.07 (0.41,10.50)	0.20 (0.04,1.00)	1.39 (0.24,8.14)	0.47 (0.07,3.10)	0.96 (0.13,6.99)	0.81 (0.09,7.13)	0.41 (0.02,8.96)	0.61 (0.05,7.26)	0.11 (0.00,2.62)	0.73 (0.07,7.56)	5.00 (0.81,30.93)	2.76 (0.45,16.77)	1.05 (0.35,3.16)	0.68 (0.10,4.57)	0.90 (0.03,32.41)	0.81 (0.16,4.14)	0.81 (0.01,73.71)	0.59 (0.06,5.84)	1.11 (0.25,5.03)	1.78 (0.29,11.08)
1.34 (0.76,2.37)	0.61 (0.27,1.40)	0.71 (0.11,4.36)	0.70 (0.37,1.34)	1.34 (0.75,2.39)	0.35 (0.09,1.36)	MDZ-OP	1.38 (0.47,4.03)	0.93 (0.13,6.44)	0.73 (0.26,2.03)	0.07 (0.01,0.58)	0.49 (0.15,1.56)	0.17 (0.04,0.76)	0.34 (0.08,1.47)	0.29 (0.04,2.07)	0.14 (0.01,2.76)	0.21 (0.02,2.16)	0.04 (0.00,0.69)	0.26 (0.04,1.84)	1.76 (0.51,6.10)	0.97 (0.28,3.34)	0.37 (0.14,0.97)	0.24 (0.06,0.93)	0.32 (0.01,12.23)	0.29 (0.11,0.75)	0.29 (0.00,23.69)	0.21 (0.03,1.36)	0.39 (0.13,1.18)	0.63 (0.18,2.19)
0.98 (0.29,3.30)	0.45 (0.11,1.73)	0.51 (0.06,4.26)	0.51 (0.15,1.80)	0.97 (0.29,3.31)	0.26 (0.05,1.44)	0.73 (0.25,2.13)	MDZ	0.67 (0.07,6.18)	0.53 (0.12,2.34)	0.05 (0.00,0.54)	0.36 (0.07,1.73)	0.12 (0.02,0.78)	0.25 (0.04,1.52)	0.21 (0.02,1.97)	0.10 (0.00,2.42)	0.16 (0.01,1.99)	0.03 (0.00,0.61)	0.19 (0.02,1.76)	1.28 (0.25,6.62)	0.70 (0.14,3.63)	0.27 (0.06,1.14)	0.17 (0.03,0.98)	0.23 (0.01,10.39)	0.21 (0.05,0.88)	0.21 (0.00,19.60)	0.15 (0.02,1.31)	0.28 (0.06,1.33)	0.46 (0.09,2.37)
1.45 (0.23,9.27)	0.66 (0.09,4.66)	0.76 (0.05,10.78)	0.76 (0.10,5.79)	1.44 (0.20,10.64)	0.38 (0.04,3.99)	1.08 (0.16,7.50)	1.48 (0.16,13.63)	LIDO-PF-OP	0.79 (0.09,6.86)	0.08 (0.00,1.32)	0.53 (0.06,4.37)	0.18 (0.02,2.03)	0.36 (0.04,3.63)	0.31 (0.02,4.83)	0.15 (0.00,5.24)	0.23 (0.01,4.64)	0.04 (0.00,1.22)	0.28 (0.02,4.31)	1.90 (0.22,16.45)	1.05 (0.12,9.06)	0.40 (0.05,3.43)	0.26 (0.03,2.49)	0.34 (0.01,21.20)	0.31 (0.04,2.70)	0.31 (0.00,38.01)	0.22 (0.02,2.96)	0.42 (0.05,3.89)	0.68 (0.08,5.89)
1.85 (0.60,5.69)	0.84 (0.24,2.96)	0.97 (0.12,7.54)	0.97 (0.31,3.03)	1.84 (0.79,4.27)	0.48 (0.10,2.46)	1.37 (0.49,3.83)	1.89 (0.43,8.36)	1.27 (0.15,11.14)	LIDO-MDZ-PF-OP	0.10 (0.01,0.95)	0.67 (0.15,3.06)	0.23 (0.04,1.37)	0.46 (0.08,2.71)	0.39 (0.05,3.19)	0.20 (0.01,4.11)	0.29 (0.03,3.28)	0.05 (0.00,1.11)	0.35 (0.04,2.77)	2.42 (0.50,11.71)	1.33 (0.28,6.28)	0.51 (0.13,1.93)	0.33 (0.06,1.76)	0.44 (0.01,18.35)	0.39 (0.10,1.50)	0.39 (0.00,34.36)	0.29 (0.04,2.32)	0.54 (0.13,2.30)	0.86 (0.18,4.20)
19.12 (2.19,166.94)	8.71 (0.92,82.07)	10.02 (0.71,140.47)	10.02 (1.34,75.20)	19.02 (2.26,159.81)	5.00 (1.00,25.08)	14.22 (1.73,116.53)	19.55 (1.84,207.62)	13.17 (0.76,228.10)	10.34 (1.05,102.03)	LIDO-MDZ-PF	6.97 (0.64,76.12)	2.36 (0.20,28.11)	4.80 (0.37,61.98)	4.05 (0.27,60.72)	2.03 (0.06,66.50)	3.04 (0.16,58.57)	0.53 (0.01,19.18)	3.63 (0.21,62.40)	25.02 (2.20,284.99)	13.78 (1.22,155.12)	5.23 (0.74,36.97)	3.40 (0.28,41.28)	4.50 (0.09,229.09)	4.06 (0.41,40.18)	4.05 (0.03,487.44)	2.95 (0.18,48.68)	5.57 (0.61,50.61)	8.92 (0.78,101.96)
2.74 (1.00,7.53)	1.25 (0.38,4.07)	1.44 (0.17,12.31)	1.44 (0.39,5.30)	2.73 (0.78,9.56)	0.72 (0.12,4.19)	2.04 (0.64,6.50)	2.81 (0.58,13.63)	1.89 (0.23,15.61)	1.48 (0.33,6.73)	0.14 (0.01,1.57)	KET-PF-OP	0.34 (0.05,2.18)	0.69 (0.13,3.75)	0.58 (0.06,5.65)	0.29 (0.01,6.90)	0.44 (0.03,5.68)	0.08 (0.00,1.58)	0.52 (0.05,5.03)	3.59 (0.80,16.05)	1.98 (0.44,8.85)	0.75 (0.17,3.34)	0.49 (0.09,2.53)	0.65 (0.01,29.57)	0.58 (0.13,2.64)	0.58 (0.01,55.52)	0.42 (0.05,3.32)	0.80 (0.16,3.90)	1.28 (0.28,5.76)
8.10 (1.69,38.79)	3.69 (0.69,19.73)	4.25 (0.45,39.78)	4.25 (1.00,18.06)	8.06 (1.66,39.15)	2.12 (0.32,13.89)	6.02 (1.31,27.67)	8.28 (1.28,53.52)	5.58 (0.49,63.20)	4.38 (0.73,26.29)	0.42 (0.04,5.05)	2.95 (0.46,19.04)	KET-PF	2.03 (0.26,16.18)	1.72 (0.15,19.80)	0.86 (0.03,23.09)	1.29 (0.08,19.57)	0.22 (0.01,5.86)	1.54 (0.13,18.04)	10.60 (1.56,72.11)	5.84 (0.86,39.47)	2.22 (0.44,11.21)	1.44 (0.19,10.72)	1.91 (0.04,94.55)	1.72 (0.29,10.35)	1.72 (0.02,179.02)	1.25 (0.12,13.46)	2.36 (0.43,12.98)	3.78 (0.55,25.82)
3.98 (1.02,15.50)	1.81 (0.41,8.05)	2.09 (0.20,21.49)	2.09 (0.43,10.23)	3.96 (0.84,18.64)	1.04 (0.14,7.59)	2.96 (0.68,12.91)	4.07 (0.66,25.22)	2.74 (0.28,27.33)	2.15 (0.37,12.57)	0.21 (0.02,2.69)	1.45 (0.27,7.89)	0.49 (0.06,3.91)	KET-OP	0.84 (0.07,9.76)	0.42 (0.02,11.38)	0.63 (0.04,9.65)	0.11 (0.00,2.62)	0.76 (0.07,8.69)	5.21 (0.90,30.05)	2.87 (0.50,16.56)	1.09 (0.19,6.25)	0.71 (0.11,4.65)	0.94 (0.02,47.74)	0.85 (0.14,4.94)	0.84 (0.01,88.14)	0.61 (0.06,5.84)	1.16 (0.19,7.21)	1.86 (0.32,10.76)
4.72 (0.62,36.12)	2.15 (0.26,17.80)	2.47 (0.18,34.43)	2.47 (0.33,18.39)	4.69 (0.69,32.00)	1.23 (0.14,10.84)	3.51 (0.48,25.40)	4.82 (0.51,45.90)	3.25 (0.21,51.00)	2.55 (0.31,20.76)	0.25 (0.02,3.70)	1.72 (0.18,16.68)	0.58 (0.05,6.71)	1.18 (0.10,13.69)	KET-MDZ-PF	0.50 (0.06,4.53)	0.75 (0.23,2.48)	0.13 (0.00,4.38)	0.89 (0.06,13.21)	6.17 (0.61,62.59)	3.40 (0.34,33.95)	1.29 (0.16,10.41)	0.84 (0.08,9.12)	1.11 (0.03,39.98)	1.00 (0.11,8.74)	1.00 (0.02,52.01)	0.73 (0.05,10.83)	1.37 (0.15,12.39)	2.20 (0.22,22.40)
9.43 (0.47,189.47)	4.30 (0.20,91.12)	4.94 (0.16,153.29)	4.94 (0.25,97.40)	9.38 (0.50,174.48)	2.47 (0.11,54.51)	7.01 (0.36,135.69)	9.64 (0.41,225.45)	6.50 (0.19,220.99)	5.10 (0.24,106.83)	0.49 (0.02,16.18)	3.44 (0.14,81.49)	1.16 (0.04,31.30)	2.37 (0.09,63.81)	2.00 (0.22,18.12)	KET-ETM-MDZ	1.50 (0.24,9.57)	0.26 (0.00,16.51)	1.79 (0.06,58.04)	12.34 (0.50,302.03)	6.80 (0.28,164.50)	2.58 (0.12,53.72)	1.68 (0.07,43.18)	2.22 (0.03,149.14)	2.00 (0.09,44.03)	2.00 (0.02,184.49)	1.46 (0.04,47.52)	2.75 (0.12,61.81)	4.40 (0.18,107.97)
6.29 (0.59,66.58)	2.87 (0.25,32.48)	3.30 (0.18,59.40)	3.30 (0.32,34.04)	6.26 (0.65,59.99)	1.64 (0.14,19.64)	4.68 (0.46,47.19)	6.43 (0.50,82.32)	4.33 (0.22,87.09)	3.40 (0.30,37.96)	0.33 (0.02,6.34)	2.29 (0.18,29.86)	0.78 (0.05,11.79)	1.58 (0.10,24.05)	1.33 (0.40,4.40)	0.67 (0.10,4.25)	KET-DEX-MDZ	0.17 (0.00,7.11)	1.19 (0.06,22.68)	8.23 (0.61,111.46)	4.53 (0.34,60.55)	1.72 (0.16,19.05)	1.12 (0.08,16.11)	1.48 (0.03,64.69)	1.34 (0.11,15.84)	1.33 (0.02,82.72)	0.97 (0.05,18.59)	1.83 (0.15,22.36)	2.93 (0.22,39.87)
36.14 (2.06,633.05)	16.47 (0.88,307.62)	18.95 (0.61,586.86)	18.95 (0.96,372.83)	35.96 (1.87,692.29)	9.45 (0.38,233.82)	26.87 (1.45,497.60)	36.95 (1.65,828.98)	24.90 (0.82,754.24)	19.55 (0.90,423.59)	1.89 (0.05,68.56)	13.17 (0.63,274.33)	4.46 (0.17,116.64)	9.08 (0.38,215.93)	7.66 (0.23,257.13)	3.83 (0.06,242.43)	5.75 (0.14,234.92)	KET-DEX	6.86 (0.21,229.32)	47.30 (2.20,1018.08)	26.05 (1.21,560.88)	9.89 (0.46,212.38)	6.43 (0.28,149.23)	8.51 (0.08,906.87)	7.68 (0.35,166.50)	7.66 (0.04,1515.91)	5.58 (0.19,163.71)	10.53 (0.47,236.59)	16.87 (0.78,363.99)
5.27 (0.69,40.14)	2.40 (0.29,19.73)	2.76 (0.19,39.43)	2.76 (0.36,21.23)	5.24 (0.79,34.61)	1.38 (0.13,14.37)	3.92 (0.54,28.30)	5.39 (0.57,51.16)	3.63 (0.23,56.76)	2.85 (0.36,22.51)	0.28 (0.02,4.74)	1.92 (0.20,18.55)	0.65 (0.06,7.64)	1.32 (0.12,15.23)	1.12 (0.08,16.50)	0.56 (0.02,18.13)	0.84 (0.04,15.94)	0.15 (0.00,4.88)	ETM-MDZ-OP	6.90 (0.68,69.61)	3.80 (0.38,37.60)	1.44 (0.17,12.47)	0.94 (0.09,10.15)	1.24 (0.02,75.26)	1.12 (0.13,9.64)	1.12 (0.01,133.31)	0.81 (0.06,12.02)	1.54 (0.17,14.26)	2.46 (0.24,24.91)
0.76 (0.25,2.31)	0.35 (0.10,1.23)	0.40 (0.04,3.59)	0.40 (0.10,1.59)	0.76 (0.20,2.88)	0.20 (0.03,1.24)	0.57 (0.16,1.97)	0.78 (0.15,4.04)	0.53 (0.06,4.56)	0.41 (0.09,2.00)	0.04 (0.00,0.46)	0.28 (0.06,1.25)	0.09 (0.01,0.64)	0.19 (0.03,1.11)	0.16 (0.02,1.64)	0.08 (0.00,1.98)	0.12 (0.01,1.65)	0.02 (0.00,0.46)	0.14 (0.01,1.46)	ESK-PF	0.55 (0.12,2.63)	0.21 (0.04,0.99)	0.14 (0.02,0.75)	0.18 (0.00,8.45)	0.16 (0.03,0.79)	0.16 (0.00,15.81)	0.12 (0.01,0.97)	0.22 (0.04,1.16)	0.36 (0.07,1.71)
1.39 (0.46,4.20)	0.63 (0.18,2.19)	0.73 (0.08,6.51)	0.73 (0.18,2.88)	1.38 (0.38,5.07)	0.36 (0.06,2.21)	1.03 (0.30,3.55)	1.42 (0.28,7.31)	0.96 (0.11,8.28)	0.75 (0.16,3.54)	0.07 (0.01,0.82)	0.51 (0.11,2.26)	0.17 (0.03,1.16)	0.35 (0.06,2.01)	0.29 (0.03,2.94)	0.15 (0.01,3.56)	0.22 (0.02,2.95)	0.04 (0.00,0.83)	0.26 (0.03,2.61)	1.82 (0.38,8.68)	DEX-PF-OP	0.38 (0.08,1.79)	0.25 (0.04,1.36)	0.33 (0.01,15.23)	0.29 (0.06,1.35)	0.29 (0.00,28.48)	0.21 (0.05,0.88)	0.40 (0.08,2.09)	0.65 (0.13,3.11)
3.65 (1.22,10.95)	1.66 (0.48,5.79)	1.91 (0.30,12.25)	1.91 (0.92,3.98)	3.63 (1.28,10.29)	0.96 (0.32,2.88)	2.72 (1.03,7.15)	3.73 (0.88,15.87)	2.52 (0.29,21.70)	1.98 (0.52,7.54)	0.19 (0.03,1.35)	1.33 (0.30,5.92)	0.45 (0.09,2.28)	0.92 (0.16,5.26)	0.77 (0.10,6.24)	0.39 (0.02,8.06)	0.58 (0.05,6.43)	0.10 (0.00,2.17)	0.69 (0.08,5.99)	4.78 (1.01,22.70)	2.63 (0.56,12.37)	DEX-PF	0.65 (0.12,3.40)	0.86 (0.02,32.84)	0.78 (0.20,2.98)	0.77 (0.01,67.56)	0.56 (0.07,4.58)	1.06 (0.33,3.39)	1.70 (0.36,8.14)
5.62 (1.53,20.61)	2.56 (0.61,10.74)	2.95 (0.31,28.34)	2.95 (0.66,13.05)	5.59 (1.31,23.80)	1.47 (0.22,9.88)	4.18 (1.08,16.23)	5.75 (1.02,32.47)	3.87 (0.40,37.24)	3.04 (0.57,16.26)	0.29 (0.02,3.57)	2.05 (0.39,10.62)	0.69 (0.09,5.16)	1.41 (0.22,9.25)	1.19 (0.11,12.94)	0.60 (0.02,15.33)	0.89 (0.06,12.87)	0.16 (0.01,3.61)	1.07 (0.10,11.53)	7.35 (1.34,40.50)	4.05 (0.74,22.28)	1.54 (0.29,8.05)	DEX-OP	1.32 (0.03,64.77)	1.19 (0.23,6.32)	1.19 (0.01,120.39)	0.87 (0.09,7.94)	1.64 (0.29,9.32)	2.62 (0.47,14.51)
4.25 (0.11,169.63)	1.94 (0.05,80.82)	2.23 (0.04,123.55)	2.23 (0.06,84.48)	4.22 (0.11,161.74)	1.11 (0.03,39.98)	3.16 (0.08,121.96)	4.34 (0.10,195.83)	2.93 (0.05,181.41)	2.30 (0.05,96.79)	0.22 (0.00,11.30)	1.55 (0.03,70.83)	0.52 (0.01,25.98)	1.07 (0.02,54.29)	0.90 (0.03,32.41)	0.45 (0.01,30.24)	0.68 (0.02,29.51)	0.12 (0.00,12.52)	0.81 (0.01,48.85)	5.56 (0.12,261.09)	3.06 (0.07,142.59)	1.16 (0.03,44.39)	0.76 (0.02,36.99)	DEX-MDZ-PF	0.90 (0.02,38.81)	0.90 (0.00,186.68)	0.66 (0.01,39.28)	1.24 (0.03,52.38)	1.98 (0.04,93.30)
4.70 (1.53,14.49)	2.14 (0.62,7.38)	2.47 (0.31,19.33)	2.47 (0.78,7.82)	4.68 (1.65,13.25)	1.23 (0.24,6.27)	3.50 (1.34,9.15)	4.81 (1.14,20.36)	3.24 (0.37,28.35)	2.54 (0.67,9.68)	0.25 (0.02,2.43)	1.71 (0.38,7.78)	0.58 (0.10,3.49)	1.18 (0.20,6.90)	1.00 (0.11,8.70)	0.50 (0.02,10.96)	0.75 (0.06,8.87)	0.13 (0.01,2.82)	0.89 (0.10,7.68)	6.16 (1.27,29.82)	3.39 (0.74,15.53)	1.29 (0.34,4.95)	0.84 (0.16,4.43)	1.11 (0.03,47.65)	DEX-MDZ-OP	1.00 (0.01,90.33)	0.73 (0.09,5.79)	1.37 (0.32,5.92)	2.20 (0.45,10.69)
4.72 (0.06,401.76)	2.15 (0.02,189.89)	2.47 (0.02,285.36)	2.47 (0.03,207.86)	4.69 (0.06,379.54)	1.23 (0.01,112.12)	3.51 (0.04,291.29)	4.82 (0.05,455.69)	3.25 (0.03,401.14)	2.55 (0.03,223.50)	0.25 (0.00,29.66)	1.72 (0.02,164.02)	0.58 (0.01,60.67)	1.18 (0.01,123.62)	1.00 (0.02,52.00)	0.50 (0.01,46.13)	0.75 (0.01,46.53)	0.13 (0.00,25.81)	0.89 (0.01,106.71)	6.17 (0.06,602.06)	3.40 (0.04,329.00)	1.29 (0.01,112.63)	0.84 (0.01,84.80)	1.11 (0.01,230.25)	1.00 (0.01,90.74)	DEX-MDZ	0.73 (0.01,87.23)	1.37 (0.01,126.42)	2.20 (0.02,215.06)
6.48 (1.08,38.93)	2.95 (0.45,19.35)	3.39 (0.25,46.00)	3.39 (0.47,24.36)	6.44 (0.94,43.94)	1.69 (0.17,16.76)	4.81 (0.74,31.45)	6.62 (0.76,57.59)	4.46 (0.34,58.85)	3.50 (0.43,28.50)	0.34 (0.02,5.58)	2.36 (0.30,18.49)	0.80 (0.07,8.60)	1.63 (0.17,15.44)	1.37 (0.09,20.43)	0.69 (0.02,22.40)	1.03 (0.05,19.71)	0.18 (0.01,5.26)	1.23 (0.08,18.14)	8.47 (1.03,69.70)	4.67 (1.14,19.14)	1.77 (0.22,14.40)	1.15 (0.13,10.54)	1.52 (0.03,91.34)	1.38 (0.17,10.97)	1.37 (0.01,164.46)	DEX-CFL-OP	1.89 (0.22,16.46)	3.02 (0.37,24.95)
3.43 (1.01,11.64)	1.56 (0.40,6.11)	1.80 (0.26,12.38)	1.80 (0.73,4.43)	3.42 (1.05,11.14)	0.90 (0.20,4.05)	2.55 (0.84,7.72)	3.51 (0.75,16.43)	2.37 (0.26,21.77)	1.86 (0.43,7.94)	0.18 (0.02,1.63)	1.25 (0.26,6.10)	0.42 (0.08,2.33)	0.86 (0.14,5.36)	0.73 (0.08,6.57)	0.36 (0.02,8.19)	0.55 (0.04,6.67)	0.10 (0.00,2.14)	0.65 (0.07,6.05)	4.49 (0.87,23.33)	2.47 (0.48,12.81)	0.94 (0.29,3.00)	0.61 (0.11,3.48)	0.81 (0.02,34.25)	0.73 (0.17,3.15)	0.73 (0.01,67.01)	0.53 (0.06,4.63)	DEX	1.60 (0.31,8.36)
2.14 (0.70,6.52)	0.98 (0.27,3.47)	1.12 (0.12,10.11)	1.12 (0.28,4.49)	2.13 (0.56,8.12)	0.56 (0.09,3.48)	1.59 (0.46,5.55)	2.19 (0.42,11.39)	1.48 (0.17,12.83)	1.16 (0.24,5.64)	0.11 (0.01,1.28)	0.78 (0.17,3.51)	0.26 (0.04,1.81)	0.54 (0.09,3.12)	0.45 (0.04,4.62)	0.23 (0.01,5.58)	0.34 (0.03,4.63)	0.06 (0.00,1.28)	0.41 (0.04,4.12)	2.80 (0.58,13.46)	1.54 (0.32,7.42)	0.59 (0.12,2.80)	0.38 (0.07,2.11)	0.50 (0.01,23.76)	0.46 (0.09,2.22)	0.45 (0.00,44.41)	0.33 (0.04,2.73)	0.62 (0.12,3.26)	CFL-OP

## Sheet: Hypotension
PF-OP	RMZ-OP	RMZ	PF	MDZ-PF-OP	MDZ-PF	MDZ-OP	MDZ	LIDO-MDZ-PF-OP	LIDO-MDZ-PF	KET-PF	KET-MDZ-PF	KET-DEX	ETM-MDZ-OP	ESK-PF	DEX-PF-OP	DEX-PF	DEX-OP	DEX-MDZ-PF	DEX-MDZ-OP	DEX-MDZ	DEX	CFL-OP
PF-OP	0.46 (0.31,0.69)	0.37 (0.01,10.76)	1.12 (0.42,2.99)	2.39 (0.99,5.78)	0.65 (0.19,2.22)	1.24 (0.70,2.19)	0.64 (0.20,1.99)	1.17 (0.35,3.92)	0.08 (0.01,0.92)	0.28 (0.09,0.83)	0.65 (0.01,39.23)	0.06 (0.00,1.06)	0.50 (0.10,2.59)	0.56 (0.23,1.34)	0.63 (0.29,1.38)	1.57 (0.52,4.76)	1.06 (0.42,2.66)	0.65 (0.01,39.23)	1.73 (0.55,5.38)	0.65 (0.00,189.07)	1.43 (0.40,5.14)	0.87 (0.44,1.71)
2.16 (1.45,3.22)	RMZ-OP	0.80 (0.03,23.75)	2.41 (0.84,6.92)	5.18 (2.03,13.21)	1.41 (0.39,5.07)	2.67 (1.38,5.17)	1.38 (0.42,4.50)	2.53 (0.72,8.89)	0.18 (0.02,2.04)	0.60 (0.19,1.91)	1.41 (0.02,86.27)	0.13 (0.01,2.35)	1.07 (0.20,5.77)	1.21 (0.46,3.16)	1.37 (0.56,3.30)	3.39 (1.04,11.01)	2.29 (0.83,6.31)	1.41 (0.02,86.28)	3.74 (1.15,12.15)	1.41 (0.00,413.90)	3.10 (0.82,11.72)	1.88 (0.86,4.13)
2.69 (0.09,77.87)	1.24 (0.04,36.72)	RMZ	3.00 (0.12,74.88)	6.43 (0.22,191.85)	1.75 (0.06,47.59)	3.32 (0.12,94.77)	1.71 (0.05,55.13)	3.14 (0.10,103.70)	0.22 (0.00,10.91)	0.74 (0.02,22.80)	1.75 (0.01,292.70)	0.16 (0.00,13.44)	1.34 (0.03,52.49)	1.51 (0.05,48.72)	1.70 (0.05,53.79)	4.21 (0.16,110.69)	2.84 (0.09,91.60)	1.75 (0.01,292.72)	4.65 (0.14,150.39)	1.75 (0.00,1105.06)	3.86 (0.14,106.44)	2.34 (0.08,72.53)
0.90 (0.33,2.41)	0.41 (0.14,1.19)	0.33 (0.01,8.32)	PF	2.14 (0.73,6.34)	0.58 (0.28,1.23)	1.11 (0.43,2.82)	0.57 (0.16,2.10)	1.05 (0.27,4.12)	0.07 (0.01,0.67)	0.25 (0.08,0.80)	0.58 (0.01,31.29)	0.05 (0.00,1.12)	0.45 (0.08,2.61)	0.50 (0.13,1.87)	0.57 (0.16,2.00)	1.40 (0.79,2.50)	0.95 (0.26,3.50)	0.58 (0.01,31.30)	1.55 (0.41,5.79)	0.58 (0.00,155.89)	1.29 (0.57,2.89)	0.78 (0.24,2.58)
0.42 (0.17,1.01)	0.19 (0.08,0.49)	0.16 (0.01,4.63)	0.47 (0.16,1.38)	MDZ-PF-OP	0.27 (0.07,1.01)	0.52 (0.25,1.08)	0.27 (0.08,0.91)	0.49 (0.21,1.14)	0.03 (0.00,0.40)	0.12 (0.03,0.43)	0.27 (0.00,16.81)	0.03 (0.00,0.50)	0.21 (0.05,0.84)	0.23 (0.07,0.81)	0.26 (0.08,0.86)	0.65 (0.19,2.22)	0.44 (0.13,1.50)	0.27 (0.00,16.82)	0.72 (0.29,1.81)	0.27 (0.00,80.48)	0.60 (0.15,2.32)	0.36 (0.12,1.11)
1.54 (0.45,5.25)	0.71 (0.20,2.56)	0.57 (0.02,15.56)	1.72 (0.81,3.63)	3.68 (0.99,13.62)	MDZ-PF	1.90 (0.58,6.23)	0.98 (0.22,4.37)	1.80 (0.38,8.49)	0.13 (0.02,1.01)	0.43 (0.11,1.69)	1.00 (0.02,49.99)	0.09 (0.00,2.09)	0.76 (0.11,5.18)	0.86 (0.19,3.88)	0.97 (0.23,4.17)	2.41 (1.00,5.78)	1.63 (0.36,7.26)	1.00 (0.02,49.99)	2.66 (0.59,12.01)	1.00 (0.00,254.20)	2.21 (0.73,6.65)	1.34 (0.33,5.44)
0.81 (0.46,1.43)	0.37 (0.19,0.72)	0.30 (0.01,8.58)	0.90 (0.35,2.30)	1.94 (0.93,4.04)	0.53 (0.16,1.73)	MDZ-OP	0.52 (0.19,1.39)	0.95 (0.31,2.90)	0.07 (0.01,0.73)	0.22 (0.07,0.72)	0.53 (0.01,31.38)	0.05 (0.00,0.90)	0.40 (0.08,1.94)	0.45 (0.16,1.28)	0.51 (0.19,1.35)	1.27 (0.43,3.75)	0.86 (0.31,2.33)	0.53 (0.01,31.38)	1.40 (0.51,3.84)	0.53 (0.00,151.74)	1.16 (0.34,4.00)	0.70 (0.29,1.71)
1.57 (0.50,4.91)	0.73 (0.22,2.37)	0.58 (0.02,18.77)	1.75 (0.48,6.44)	3.75 (1.10,12.77)	1.02 (0.23,4.55)	1.94 (0.72,5.22)	MDZ	1.83 (0.41,8.12)	0.13 (0.01,1.67)	0.43 (0.10,1.95)	1.02 (0.02,67.23)	0.09 (0.00,2.06)	0.78 (0.12,4.98)	0.88 (0.21,3.69)	0.99 (0.25,3.97)	2.46 (0.60,10.14)	1.66 (0.41,6.80)	1.02 (0.02,67.24)	2.71 (0.66,11.08)	1.02 (0.00,316.33)	2.25 (0.49,10.44)	1.37 (0.36,5.14)
0.86 (0.25,2.87)	0.40 (0.11,1.39)	0.32 (0.01,10.50)	0.95 (0.24,3.75)	2.05 (0.88,4.77)	0.56 (0.12,2.63)	1.06 (0.35,3.24)	0.55 (0.12,2.41)	LIDO-MDZ-PF-OP	0.07 (0.01,0.94)	0.24 (0.05,1.13)	0.56 (0.01,37.45)	0.05 (0.00,1.15)	0.43 (0.08,2.17)	0.48 (0.11,2.13)	0.54 (0.13,2.29)	1.34 (0.31,5.86)	0.91 (0.21,3.96)	0.56 (0.01,37.45)	1.48 (0.42,5.16)	0.56 (0.00,175.20)	1.23 (0.25,6.02)	0.75 (0.19,2.98)
12.30 (1.09,139.07)	5.69 (0.49,66.07)	4.57 (0.09,228.19)	13.72 (1.49,126.55)	29.43 (2.50,346.93)	8.00 (0.99,64.77)	15.20 (1.37,168.39)	7.84 (0.60,102.50)	14.37 (1.06,194.51)	LIDO-MDZ-PF	3.40 (0.28,41.70)	8.00 (0.09,675.28)	0.74 (0.02,31.58)	6.11 (0.36,104.03)	6.89 (0.52,90.63)	7.76 (0.61,99.36)	19.26 (1.99,186.00)	13.01 (0.99,170.22)	8.00 (0.09,675.33)	21.26 (1.61,280.09)	8.00 (0.02,2978.77)	17.64 (1.66,187.72)	10.72 (0.86,132.84)
3.61 (1.21,10.80)	1.67 (0.52,5.34)	1.34 (0.04,41.15)	4.03 (1.26,12.93)	8.64 (2.31,32.30)	2.35 (0.59,9.34)	4.46 (1.40,14.26)	2.30 (0.51,10.35)	4.22 (0.89,20.07)	0.29 (0.02,3.60)	KET-PF	2.35 (0.04,148.75)	0.22 (0.01,4.67)	1.80 (0.26,12.25)	2.02 (0.50,8.20)	2.28 (0.59,8.76)	5.66 (1.57,20.43)	3.82 (0.93,15.70)	2.35 (0.04,148.76)	6.24 (1.38,28.19)	2.35 (0.01,707.49)	5.18 (1.25,21.43)	3.15 (0.87,11.39)
1.54 (0.03,92.78)	0.71 (0.01,43.59)	0.57 (0.00,95.67)	1.72 (0.03,92.05)	3.68 (0.06,227.55)	1.00 (0.02,49.98)	1.90 (0.03,113.27)	0.98 (0.01,64.53)	1.80 (0.03,120.87)	0.12 (0.00,10.55)	0.43 (0.01,26.94)	KET-MDZ-PF	0.09 (0.00,13.75)	0.76 (0.01,59.46)	0.86 (0.01,56.93)	0.97 (0.01,63.08)	2.41 (0.04,132.61)	1.63 (0.02,107.16)	1.00 (0.02,49.99)	2.66 (0.04,175.84)	1.00 (0.02,50.42)	2.21 (0.04,128.41)	1.34 (0.02,85.40)
16.60 (0.95,290.89)	7.68 (0.43,138.23)	6.17 (0.07,512.27)	18.52 (0.90,382.84)	39.72 (1.99,794.52)	10.80 (0.48,243.38)	20.51 (1.11,380.24)	10.58 (0.49,230.59)	19.40 (0.87,434.41)	1.35 (0.03,57.52)	4.59 (0.21,98.52)	10.80 (0.07,1603.52)	KET-DEX	8.25 (0.30,224.99)	9.30 (0.47,185.41)	10.48 (0.54,203.82)	26.00 (1.21,560.73)	17.56 (0.87,355.64)	10.80 (0.07,1603.63)	28.69 (1.32,624.61)	10.80 (0.02,6207.13)	23.81 (1.04,547.49)	14.46 (0.76,274.07)
2.01 (0.39,10.50)	0.93 (0.17,4.99)	0.75 (0.02,29.38)	2.24 (0.38,13.14)	4.81 (1.20,19.37)	1.31 (0.19,8.86)	2.49 (0.51,12.02)	1.28 (0.20,8.19)	2.35 (0.46,12.00)	0.16 (0.01,2.78)	0.56 (0.08,3.80)	1.31 (0.02,101.84)	0.12 (0.00,3.31)	ETM-MDZ-OP	1.13 (0.17,7.30)	1.27 (0.20,7.94)	3.15 (0.49,20.14)	2.13 (0.33,13.66)	1.31 (0.02,101.85)	3.48 (0.66,18.43)	1.31 (0.00,458.58)	2.89 (0.41,20.15)	1.75 (0.29,10.45)
1.79 (0.75,4.27)	0.83 (0.32,2.15)	0.66 (0.02,21.48)	1.99 (0.53,7.44)	4.27 (1.24,14.76)	1.16 (0.26,5.23)	2.21 (0.78,6.26)	1.14 (0.27,4.78)	2.09 (0.47,9.28)	0.15 (0.01,1.91)	0.49 (0.12,2.00)	1.16 (0.02,76.79)	0.11 (0.01,2.15)	0.89 (0.14,5.75)	ESK-PF	1.13 (0.35,3.63)	2.80 (0.68,11.48)	1.89 (0.53,6.72)	1.16 (0.02,76.79)	3.09 (0.74,12.92)	1.16 (0.00,360.92)	2.56 (0.55,12.02)	1.56 (0.52,4.69)
1.58 (0.73,3.46)	0.73 (0.30,1.77)	0.59 (0.02,18.67)	1.77 (0.50,6.24)	3.79 (1.16,12.40)	1.03 (0.24,4.43)	1.96 (0.74,5.19)	1.01 (0.25,4.05)	1.85 (0.44,7.86)	0.13 (0.01,1.65)	0.44 (0.11,1.68)	1.03 (0.02,66.99)	0.10 (0.00,1.86)	0.79 (0.13,4.92)	0.89 (0.28,2.86)	DEX-PF-OP	2.48 (0.64,9.65)	1.68 (0.50,5.60)	1.03 (0.02,66.99)	2.74 (0.69,10.94)	1.03 (0.00,316.31)	2.27 (0.51,10.18)	1.38 (0.49,3.88)
0.64 (0.21,1.94)	0.30 (0.09,0.96)	0.24 (0.01,6.24)	0.71 (0.40,1.27)	1.53 (0.45,5.17)	0.42 (0.17,1.00)	0.79 (0.27,2.34)	0.41 (0.10,1.68)	0.75 (0.17,3.26)	0.05 (0.01,0.50)	0.18 (0.05,0.64)	0.42 (0.01,22.87)	0.04 (0.00,0.83)	0.32 (0.05,2.03)	0.36 (0.09,1.47)	0.40 (0.10,1.57)	DEX-PF	0.68 (0.17,2.73)	0.42 (0.01,22.87)	1.10 (0.26,4.62)	0.42 (0.00,113.10)	0.92 (0.34,2.48)	0.56 (0.15,2.04)
0.95 (0.38,2.38)	0.44 (0.16,1.21)	0.35 (0.01,11.32)	1.05 (0.29,3.89)	2.26 (0.67,7.69)	0.61 (0.14,2.74)	1.17 (0.43,3.19)	0.60 (0.15,2.47)	1.10 (0.25,4.83)	0.08 (0.01,1.01)	0.26 (0.06,1.08)	0.61 (0.01,40.51)	0.06 (0.00,1.15)	0.47 (0.07,3.01)	0.53 (0.15,1.88)	0.60 (0.18,2.00)	1.48 (0.37,5.99)	DEX-OP	0.61 (0.01,40.52)	1.63 (0.40,6.72)	0.61 (0.00,190.60)	1.36 (0.29,6.30)	0.82 (0.26,2.58)
1.54 (0.03,92.79)	0.71 (0.01,43.60)	0.57 (0.00,95.67)	1.72 (0.03,92.06)	3.68 (0.06,227.57)	1.00 (0.02,49.99)	1.90 (0.03,113.28)	0.98 (0.01,64.54)	1.80 (0.03,120.88)	0.12 (0.00,10.55)	0.43 (0.01,26.94)	1.00 (0.02,49.99)	0.09 (0.00,13.76)	0.76 (0.01,59.47)	0.86 (0.01,56.93)	0.97 (0.01,63.09)	2.41 (0.04,132.62)	1.63 (0.02,107.17)	DEX-MDZ-PF	2.66 (0.04,175.86)	1.00 (0.00,254.23)	2.21 (0.04,128.42)	1.34 (0.02,85.41)
0.58 (0.19,1.80)	0.27 (0.08,0.87)	0.22 (0.01,6.96)	0.65 (0.17,2.41)	1.38 (0.55,3.47)	0.38 (0.08,1.70)	0.72 (0.26,1.96)	0.37 (0.09,1.51)	0.68 (0.19,2.36)	0.05 (0.00,0.62)	0.16 (0.04,0.72)	0.38 (0.01,24.90)	0.03 (0.00,0.76)	0.29 (0.05,1.52)	0.32 (0.08,1.36)	0.37 (0.09,1.46)	0.91 (0.22,3.79)	0.61 (0.15,2.52)	0.38 (0.01,24.91)	DEX-MDZ-OP	0.38 (0.00,117.03)	0.83 (0.18,3.90)	0.50 (0.13,1.89)
1.54 (0.01,447.14)	0.71 (0.00,209.13)	0.57 (0.00,361.17)	1.72 (0.01,458.54)	3.68 (0.01,1089.12)	1.00 (0.00,254.17)	1.90 (0.01,547.70)	0.98 (0.00,303.63)	1.80 (0.01,565.45)	0.12 (0.00,46.54)	0.43 (0.00,128.11)	1.00 (0.02,50.42)	0.09 (0.00,53.24)	0.76 (0.00,267.75)	0.86 (0.00,267.57)	0.97 (0.00,297.86)	2.41 (0.01,655.68)	1.63 (0.01,504.13)	1.00 (0.00,254.21)	2.66 (0.01,826.29)	DEX-MDZ	2.21 (0.01,624.98)	1.34 (0.00,405.36)
0.70 (0.19,2.50)	0.32 (0.09,1.22)	0.26 (0.01,7.15)	0.78 (0.35,1.75)	1.67 (0.43,6.46)	0.45 (0.15,1.37)	0.86 (0.25,2.97)	0.44 (0.10,2.06)	0.81 (0.17,4.00)	0.06 (0.01,0.60)	0.19 (0.05,0.80)	0.45 (0.01,26.41)	0.04 (0.00,0.97)	0.35 (0.05,2.42)	0.39 (0.08,1.83)	0.44 (0.10,1.97)	1.09 (0.40,2.95)	0.74 (0.16,3.43)	0.45 (0.01,26.41)	1.21 (0.26,5.66)	0.45 (0.00,128.54)	DEX	0.61 (0.14,2.58)
1.15 (0.58,2.26)	0.53 (0.24,1.16)	0.43 (0.01,13.21)	1.28 (0.39,4.24)	2.75 (0.90,8.34)	0.75 (0.18,3.03)	1.42 (0.59,3.44)	0.73 (0.19,2.75)	1.34 (0.34,5.37)	0.09 (0.01,1.16)	0.32 (0.09,1.15)	0.75 (0.01,47.60)	0.07 (0.00,1.31)	0.57 (0.10,3.40)	0.64 (0.21,1.94)	0.72 (0.26,2.04)	1.80 (0.49,6.60)	1.21 (0.39,3.81)	0.75 (0.01,47.60)	1.98 (0.53,7.44)	0.75 (0.00,225.95)	1.65 (0.39,6.98)	CFL-OP

## Sheet: Bradycardia 
PF-OP	RMZ-OP	RMZ	PF	MDZ-PF-OP	MDZ-PF	MDZ-OP	MDZ	LIDO-MDZ-PF-OP	KET-PF	KET-MDZ-PF	KET-DEX	ETM-MDZ-OP	ESK-PF	DEX-PF-OP	DEX-PF	DEX-OP	DEX-MDZ-PF	DEX-MDZ-OP	DEX-MDZ
PF-OP	0.45 (0.30,0.69)	0.92 (0.10,8.76)	0.92 (0.28,2.99)	0.68 (0.18,2.60)	1.45 (0.04,48.14)	0.72 (0.41,1.25)	0.31 (0.01,9.01)	0.14 (0.01,3.60)	0.11 (0.01,0.86)	1.45 (0.01,269.79)	0.20 (0.01,4.14)	0.19 (0.02,1.76)	1.43 (0.25,8.32)	3.55 (1.84,6.84)	4.34 (0.92,20.51)	0.81 (0.08,7.88)	1.45 (0.01,269.83)	1.86 (0.46,7.58)	1.45 (0.00,977.68)
2.21 (1.45,3.37)	RMZ-OP	2.02 (0.20,20.14)	2.02 (0.58,7.10)	1.51 (0.37,6.14)	3.19 (0.09,109.13)	1.59 (0.79,3.19)	0.67 (0.02,20.44)	0.30 (0.01,8.18)	0.25 (0.03,1.99)	3.19 (0.02,606.50)	0.45 (0.02,9.42)	0.41 (0.04,4.05)	3.16 (0.52,19.32)	7.84 (3.60,17.11)	9.59 (1.92,47.94)	1.79 (0.18,18.11)	3.19 (0.02,606.59)	4.11 (0.95,17.82)	3.19 (0.00,2190.57)
1.09 (0.11,10.44)	0.49 (0.05,4.91)	RMZ	1.00 (0.15,6.85)	0.75 (0.06,9.02)	1.58 (0.03,71.98)	0.78 (0.09,7.02)	0.33 (0.01,13.61)	0.15 (0.00,7.30)	0.12 (0.01,2.56)	1.58 (0.01,365.49)	0.22 (0.01,9.60)	0.20 (0.01,4.42)	1.56 (0.09,27.34)	3.87 (0.37,40.69)	4.73 (0.54,41.55)	0.89 (0.04,20.48)	1.58 (0.01,365.54)	2.03 (0.16,25.62)	1.58 (0.00,1270.76)
1.09 (0.33,3.56)	0.49 (0.14,1.73)	1.00 (0.15,6.85)	PF	0.75 (0.15,3.64)	1.58 (0.06,42.80)	0.78 (0.27,2.24)	0.33 (0.01,7.95)	0.15 (0.01,4.38)	0.12 (0.01,1.29)	1.58 (0.01,257.24)	0.22 (0.01,5.65)	0.20 (0.02,2.25)	1.56 (0.19,13.01)	3.87 (1.00,14.98)	4.73 (1.73,12.98)	0.89 (0.07,10.60)	1.58 (0.01,257.28)	2.03 (0.39,10.59)	1.58 (0.00,957.96)
1.46 (0.38,5.56)	0.66 (0.16,2.68)	1.34 (0.11,16.18)	1.34 (0.27,6.52)	MDZ-PF-OP	2.11 (0.05,82.16)	1.05 (0.29,3.78)	0.45 (0.01,15.45)	0.20 (0.01,3.96)	0.16 (0.01,1.87)	2.11 (0.01,438.02)	0.30 (0.01,8.03)	0.27 (0.05,1.66)	2.09 (0.23,19.06)	5.19 (1.17,22.99)	6.34 (0.97,41.42)	1.19 (0.09,15.64)	2.11 (0.01,438.09)	2.72 (0.77,9.63)	2.11 (0.00,1555.20)
0.69 (0.02,23.05)	0.31 (0.01,10.69)	0.63 (0.01,28.91)	0.63 (0.02,17.19)	0.47 (0.01,18.41)	MDZ-PF	0.50 (0.02,15.87)	0.21 (0.00,20.54)	0.09 (0.00,10.66)	0.08 (0.00,4.46)	1.00 (0.02,48.44)	0.14 (0.00,14.36)	0.13 (0.00,7.66)	0.99 (0.02,49.98)	2.45 (0.07,86.92)	3.00 (0.13,69.51)	0.56 (0.01,34.90)	1.00 (0.02,48.45)	1.29 (0.03,51.54)	1.00 (0.00,243.17)
1.39 (0.80,2.43)	0.63 (0.31,1.26)	1.27 (0.14,11.40)	1.27 (0.45,3.64)	0.95 (0.26,3.43)	2.01 (0.06,64.18)	MDZ-OP	0.42 (0.02,11.99)	0.19 (0.01,4.90)	0.15 (0.02,1.29)	2.01 (0.01,364.77)	0.28 (0.01,6.06)	0.26 (0.03,2.37)	1.99 (0.31,12.61)	4.94 (2.09,11.67)	6.03 (1.41,25.85)	1.13 (0.12,10.72)	2.01 (0.01,364.83)	2.59 (0.69,9.73)	2.01 (0.00,1329.37)
3.27 (0.11,96.61)	1.48 (0.05,44.86)	3.00 (0.07,122.46)	3.00 (0.13,71.51)	2.24 (0.06,77.58)	4.73 (0.05,460.26)	2.35 (0.08,66.45)	MDZ	0.45 (0.00,46.13)	0.36 (0.01,19.00)	4.73 (0.01,1910.38)	0.67 (0.01,62.01)	0.61 (0.01,32.69)	4.68 (0.10,212.35)	11.62 (0.37,365.16)	14.20 (0.51,395.84)	2.66 (0.05,149.09)	4.73 (0.01,1910.63)	6.09 (0.17,217.41)	4.73 (0.00,6033.45)
7.31 (0.28,192.43)	3.31 (0.12,89.43)	6.69 (0.14,326.98)	6.69 (0.23,196.49)	5.00 (0.25,98.96)	10.56 (0.09,1189.15)	5.25 (0.20,135.30)	2.23 (0.02,229.73)	LIDO-MDZ-PF-OP	0.81 (0.02,38.49)	10.56 (0.02,4770.60)	1.50 (0.02,127.19)	1.37 (0.04,44.72)	10.43 (0.25,428.57)	25.93 (0.92,728.86)	31.69 (0.93,1077.65)	5.93 (0.11,306.48)	10.56 (0.02,4771.22)	13.58 (0.53,347.69)	10.56 (0.01,14800.39)
9.00 (1.16,69.72)	4.07 (0.50,32.92)	8.24 (0.39,173.76)	8.24 (0.78,87.68)	6.16 (0.53,70.98)	13.01 (0.22,754.04)	6.47 (0.78,53.98)	2.75 (0.05,143.51)	1.23 (0.03,58.37)	KET-PF	13.01 (0.05,3573.68)	1.84 (0.05,70.01)	1.69 (0.08,35.11)	12.85 (0.86,191.47)	31.93 (3.72,274.18)	39.03 (2.99,510.04)	7.30 (0.34,155.68)	13.01 (0.05,3574.19)	16.72 (1.40,200.43)	13.01 (0.01,12045.25)
0.69 (0.00,129.15)	0.31 (0.00,59.42)	0.63 (0.00,146.82)	0.63 (0.00,103.34)	0.47 (0.00,98.15)	1.00 (0.02,48.44)	0.50 (0.00,90.23)	0.21 (0.00,85.27)	0.09 (0.00,42.76)	0.08 (0.00,21.12)	KET-MDZ-PF	0.14 (0.00,59.01)	0.13 (0.00,36.13)	0.99 (0.00,246.19)	2.45 (0.01,477.48)	3.00 (0.02,442.28)	0.56 (0.00,162.26)	1.00 (0.02,48.45)	1.29 (0.01,272.20)	1.00 (0.02,48.87)
4.88 (0.24,98.73)	2.21 (0.11,45.99)	4.47 (0.10,192.16)	4.47 (0.18,113.16)	3.34 (0.12,89.69)	7.06 (0.07,715.28)	3.51 (0.17,74.68)	1.49 (0.02,137.90)	0.67 (0.01,56.80)	0.54 (0.01,20.61)	7.06 (0.02,2940.06)	KET-DEX	0.92 (0.02,38.92)	6.97 (0.21,227.45)	17.33 (0.80,376.05)	21.18 (0.72,624.67)	3.96 (0.09,171.79)	7.06 (0.02,2940.46)	9.08 (0.33,250.77)	7.06 (0.01,9238.61)
5.34 (0.57,50.20)	2.41 (0.25,23.62)	4.89 (0.23,105.70)	4.89 (0.44,53.73)	3.65 (0.60,22.08)	7.71 (0.13,455.80)	3.84 (0.42,34.94)	1.63 (0.03,86.79)	0.73 (0.02,23.84)	0.59 (0.03,12.34)	7.71 (0.03,2148.68)	1.09 (0.03,46.47)	ETM-MDZ-OP	7.62 (0.44,131.90)	18.93 (1.83,195.74)	23.14 (1.72,311.74)	4.33 (0.19,100.55)	7.71 (0.03,2148.98)	9.92 (1.10,89.53)	7.71 (0.01,7224.26)
0.70 (0.12,4.08)	0.32 (0.05,1.94)	0.64 (0.04,11.26)	0.64 (0.08,5.36)	0.48 (0.05,4.38)	1.01 (0.02,51.23)	0.50 (0.08,3.20)	0.21 (0.00,9.71)	0.10 (0.00,3.94)	0.08 (0.01,1.16)	1.01 (0.00,252.29)	0.14 (0.00,4.68)	0.13 (0.01,2.27)	ESK-PF	2.49 (0.38,16.30)	3.04 (0.29,31.84)	0.57 (0.03,10.09)	1.01 (0.00,252.33)	1.30 (0.14,12.41)	1.01 (0.00,865.43)
0.28 (0.15,0.54)	0.13 (0.06,0.28)	0.26 (0.02,2.71)	0.26 (0.07,1.00)	0.19 (0.04,0.85)	0.41 (0.01,14.42)	0.20 (0.09,0.48)	0.09 (0.00,2.70)	0.04 (0.00,1.08)	0.03 (0.00,0.27)	0.41 (0.00,79.23)	0.06 (0.00,1.25)	0.05 (0.01,0.55)	0.40 (0.06,2.64)	DEX-PF-OP	1.22 (0.23,6.60)	0.23 (0.02,2.44)	0.41 (0.00,79.24)	0.52 (0.11,2.47)	0.41 (0.00,284.80)
0.23 (0.05,1.09)	0.10 (0.02,0.52)	0.21 (0.02,1.85)	0.21 (0.08,0.58)	0.16 (0.02,1.03)	0.33 (0.01,7.72)	0.17 (0.04,0.71)	0.07 (0.00,1.96)	0.03 (0.00,1.07)	0.03 (0.00,0.33)	0.33 (0.00,49.13)	0.05 (0.00,1.39)	0.04 (0.00,0.58)	0.33 (0.03,3.45)	0.82 (0.15,4.42)	DEX-PF	0.19 (0.01,2.73)	0.33 (0.00,49.14)	0.43 (0.06,2.97)	0.33 (0.00,186.84)
1.23 (0.13,11.98)	0.56 (0.06,5.63)	1.13 (0.05,26.12)	1.13 (0.09,13.52)	0.84 (0.06,11.13)	1.78 (0.03,110.80)	0.89 (0.09,8.42)	0.38 (0.01,21.13)	0.17 (0.00,8.72)	0.14 (0.01,2.92)	1.78 (0.01,515.10)	0.25 (0.01,10.95)	0.23 (0.01,5.37)	1.76 (0.10,31.26)	4.37 (0.41,46.65)	5.35 (0.37,77.95)	DEX-OP	1.78 (0.01,515.17)	2.29 (0.17,31.05)	1.78 (0.00,1720.59)
0.69 (0.00,129.17)	0.31 (0.00,59.43)	0.63 (0.00,146.84)	0.63 (0.00,103.35)	0.47 (0.00,98.16)	1.00 (0.02,48.45)	0.50 (0.00,90.25)	0.21 (0.00,85.28)	0.09 (0.00,42.76)	0.08 (0.00,21.12)	1.00 (0.02,48.45)	0.14 (0.00,59.02)	0.13 (0.00,36.13)	0.99 (0.00,246.22)	2.45 (0.01,477.54)	3.00 (0.02,442.33)	0.56 (0.00,162.28)	DEX-MDZ-PF	1.29 (0.01,272.23)	1.00 (0.00,243.21)
0.54 (0.13,2.20)	0.24 (0.06,1.06)	0.49 (0.04,6.23)	0.49 (0.09,2.57)	0.37 (0.10,1.31)	0.78 (0.02,31.18)	0.39 (0.10,1.46)	0.16 (0.00,5.87)	0.07 (0.00,1.89)	0.06 (0.00,0.72)	0.78 (0.00,164.66)	0.11 (0.00,3.04)	0.10 (0.01,0.91)	0.77 (0.08,7.32)	1.91 (0.40,9.01)	2.33 (0.34,16.17)	0.44 (0.03,5.92)	0.78 (0.00,164.69)	DEX-MDZ-OP	0.78 (0.00,582.30)
0.69 (0.00,468.04)	0.31 (0.00,214.63)	0.63 (0.00,510.49)	0.63 (0.00,384.83)	0.47 (0.00,348.47)	1.00 (0.00,243.19)	0.50 (0.00,328.85)	0.21 (0.00,269.31)	0.09 (0.00,132.66)	0.08 (0.00,71.19)	1.00 (0.02,48.87)	0.14 (0.00,185.44)	0.13 (0.00,121.46)	0.99 (0.00,844.51)	2.45 (0.00,1716.45)	3.00 (0.01,1681.98)	0.56 (0.00,542.02)	1.00 (0.00,243.22)	1.29 (0.00,962.62)	DEX-MDZ

## Sheet: Recovery Time
PF-OP	RMZ-OP	RMZ	PF	MDZ-PF-OP	MDZ-PF	MDZ-OP	MDZ	LIDO-PF-OP	LIDO-MDZ-PF-OP	LIDO-MDZ-PF	KET-PF-OP	KET-PF	KET-OP	KET-MDZ-PF-OP	KET-MDZ-PF	KET-ETM-MDZ	KET-DEX-MDZ-PF-OP	KET-DEX-MDZ	KET-DEX	ETM-MDZ-OP	ESK-PF	DEX-PF-OP	DEX-PF	DEX-MDZ-PF	DEX-MDZ-OP	DEX-MDZ	DEX-CFL-OP	DEX	CFL-OP
PF-OP	-0.33 (-0.96,0.29)	0.41 (-1.28,2.11)	-0.35 (-1.29,0.59)	0.65 (-0.12,1.42)	0.48 (-0.49,1.46)	0.61 (-0.25,1.46)	0.59 (-1.06,2.25)	-0.00 (-1.45,1.45)	-0.11 (-1.39,1.17)	-0.32 (-2.05,1.41)	-3.15 (-4.55,-1.75)	0.13 (-1.25,1.52)	0.73 (-0.71,2.17)	-0.51 (-2.35,1.32)	1.07 (-0.19,2.34)	0.23 (-2.21,2.68)	-0.51 (-2.35,1.32)	2.76 (0.84,4.68)	0.99 (-0.44,2.42)	0.50 (-0.76,1.75)	-0.00 (-1.39,1.39)	0.24 (-0.79,1.26)	-0.18 (-1.20,0.84)	2.95 (1.30,4.60)	0.15 (-0.92,1.22)	0.50 (-1.42,2.42)	0.84 (-0.88,2.55)	-1.03 (-2.70,0.65)	-0.75 (-2.13,0.63)
0.33 (-0.29,0.96)	RMZ-OP	0.75 (-1.06,2.56)	-0.02 (-1.15,1.12)	0.98 (-0.01,1.98)	0.82 (-0.34,1.98)	0.94 (-0.12,2.00)	0.93 (-0.84,2.70)	0.33 (-1.24,1.91)	0.23 (-1.20,1.65)	0.02 (-1.83,1.86)	-2.81 (-4.35,-1.28)	0.47 (-1.05,1.99)	1.06 (-0.51,2.63)	-0.18 (-2.12,1.76)	1.41 (-0.00,2.82)	0.57 (-1.96,3.10)	-0.18 (-2.12,1.76)	3.10 (1.08,5.12)	1.33 (-0.24,2.89)	0.83 (-0.57,2.23)	0.33 (-1.19,1.86)	0.57 (-0.63,1.77)	0.15 (-1.05,1.35)	3.28 (1.52,5.05)	0.49 (-0.75,1.73)	0.83 (-1.19,2.85)	1.17 (-0.66,3.00)	-0.69 (-2.48,1.10)	-0.41 (-1.93,1.10)
-0.41 (-2.11,1.28)	-0.75 (-2.56,1.06)	RMZ	-0.76 (-2.17,0.65)	0.24 (-1.39,1.87)	0.07 (-1.60,1.75)	0.20 (-1.41,1.81)	0.18 (-1.96,2.33)	-0.41 (-2.64,1.82)	-0.52 (-2.44,1.40)	-0.73 (-2.93,1.47)	-3.56 (-5.76,-1.36)	-0.28 (-2.47,1.91)	0.31 (-1.91,2.54)	-0.93 (-3.21,1.35)	0.66 (-1.22,2.55)	-0.18 (-3.00,2.64)	-0.93 (-3.21,1.35)	2.35 (-0.02,4.73)	0.58 (-1.64,2.80)	0.08 (-1.82,1.99)	-0.41 (-2.61,1.78)	-0.17 (-2.16,1.81)	-0.59 (-2.29,1.10)	2.54 (0.39,4.69)	-0.26 (-2.00,1.49)	0.09 (-2.29,2.46)	0.42 (-1.99,2.84)	-1.44 (-3.42,0.54)	-1.16 (-3.35,1.03)
0.35 (-0.59,1.29)	0.02 (-1.12,1.15)	0.76 (-0.65,2.17)	PF	1.00 (0.18,1.82)	0.83 (-0.06,1.73)	0.96 (0.18,1.73)	0.94 (-0.67,2.56)	0.35 (-1.38,2.08)	0.24 (-1.06,1.55)	0.03 (-1.66,1.72)	-2.80 (-4.48,-1.11)	0.48 (-1.19,2.16)	1.08 (-0.64,2.80)	-0.16 (-1.96,1.63)	1.43 (0.18,2.67)	0.59 (-1.86,3.03)	-0.16 (-1.96,1.63)	3.11 (1.20,5.02)	1.34 (-0.37,3.06)	0.85 (-0.44,2.13)	0.35 (-1.33,2.03)	0.59 (-0.80,1.98)	0.17 (-0.77,1.11)	3.30 (1.68,4.92)	0.50 (-0.52,1.53)	0.85 (-1.06,2.76)	1.19 (-0.77,3.14)	-0.68 (-2.06,0.71)	-0.40 (-2.07,1.27)
-0.65 (-1.42,0.12)	-0.98 (-1.98,0.01)	-0.24 (-1.87,1.39)	-1.00 (-1.82,-0.18)	MDZ-PF-OP	-0.17 (-1.14,0.81)	-0.04 (-0.73,0.65)	-0.06 (-1.63,1.52)	-0.65 (-2.29,0.99)	-0.76 (-1.78,0.26)	-0.97 (-2.70,0.76)	-3.80 (-5.39,-2.20)	-0.52 (-2.10,1.07)	0.08 (-1.56,1.71)	-1.16 (-3.00,0.67)	0.43 (-0.71,1.56)	-0.41 (-2.80,1.97)	-1.16 (-3.00,0.67)	2.11 (0.28,3.95)	0.34 (-1.29,1.97)	-0.15 (-1.14,0.84)	-0.65 (-2.24,0.94)	-0.41 (-1.69,0.87)	-0.83 (-1.87,0.21)	2.30 (0.70,3.90)	-0.50 (-1.40,0.41)	-0.15 (-1.99,1.69)	0.19 (-1.70,2.07)	-1.68 (-3.29,-0.07)	-1.40 (-2.98,0.18)
-0.48 (-1.46,0.49)	-0.82 (-1.98,0.34)	-0.07 (-1.75,1.60)	-0.83 (-1.73,0.06)	0.17 (-0.81,1.14)	MDZ-PF	0.12 (-0.89,1.14)	0.11 (-1.63,1.85)	-0.48 (-2.23,1.26)	-0.59 (-2.00,0.82)	-0.80 (-2.23,0.63)	-3.63 (-5.34,-1.93)	-0.35 (-2.05,1.34)	0.24 (-1.50,1.98)	-1.00 (-2.55,0.55)	0.59 (-0.55,1.74)	-0.25 (-2.64,2.14)	-1.00 (-2.55,0.55)	2.28 (0.44,4.12)	0.51 (-1.23,2.24)	0.01 (-1.38,1.40)	-0.48 (-2.18,1.22)	-0.25 (-1.66,1.17)	-0.67 (-1.44,0.11)	2.46 (1.01,3.92)	-0.33 (-1.54,0.88)	0.01 (-1.83,1.86)	0.35 (-1.62,2.33)	-1.51 (-3.16,0.14)	-1.23 (-2.92,0.46)
-0.61 (-1.46,0.25)	-0.94 (-2.00,0.12)	-0.20 (-1.81,1.41)	-0.96 (-1.73,-0.18)	0.04 (-0.65,0.73)	-0.12 (-1.14,0.89)	MDZ-OP	-0.01 (-1.43,1.40)	-0.61 (-2.29,1.07)	-0.72 (-1.94,0.51)	-0.93 (-2.68,0.83)	-3.76 (-5.39,-2.12)	-0.48 (-2.10,1.15)	0.12 (-1.55,1.79)	-1.12 (-2.98,0.73)	0.47 (-0.78,1.72)	-0.37 (-2.82,2.07)	-1.12 (-2.98,0.73)	2.16 (0.24,4.07)	0.38 (-1.28,2.05)	-0.11 (-1.32,1.09)	-0.61 (-2.24,1.02)	-0.37 (-1.70,0.96)	-0.79 (-1.86,0.28)	2.34 (0.69,4.00)	-0.45 (-1.19,0.28)	-0.11 (-2.02,1.80)	0.23 (-1.69,2.14)	-1.64 (-3.22,-0.05)	-1.36 (-2.98,0.26)
-0.59 (-2.25,1.06)	-0.93 (-2.70,0.84)	-0.18 (-2.33,1.96)	-0.94 (-2.56,0.67)	0.06 (-1.52,1.63)	-0.11 (-1.85,1.63)	0.01 (-1.40,1.43)	MDZ	-0.59 (-2.79,1.60)	-0.70 (-2.58,1.17)	-0.91 (-3.17,1.34)	-3.74 (-5.91,-1.58)	-0.46 (-2.62,1.69)	0.13 (-2.06,2.32)	-1.11 (-3.44,1.22)	0.48 (-1.41,2.37)	-0.36 (-3.18,2.47)	-1.11 (-3.44,1.22)	2.17 (-0.21,4.55)	0.40 (-1.79,2.58)	-0.10 (-1.96,1.76)	-0.59 (-2.75,1.57)	-0.36 (-2.30,1.59)	-0.78 (-2.55,1.00)	2.35 (0.18,4.53)	-0.44 (-2.04,1.15)	-0.10 (-2.48,2.28)	0.24 (-2.14,2.62)	-1.62 (-3.75,0.51)	-1.34 (-3.49,0.81)
0.00 (-1.45,1.45)	-0.33 (-1.91,1.24)	0.41 (-1.82,2.64)	-0.35 (-2.08,1.38)	0.65 (-0.99,2.29)	0.48 (-1.26,2.23)	0.61 (-1.07,2.29)	0.59 (-1.60,2.79)	LIDO-PF-OP	-0.11 (-2.04,1.82)	-0.32 (-2.58,1.94)	-3.15 (-5.16,-1.14)	0.13 (-1.87,2.14)	0.73 (-1.31,2.77)	-0.51 (-2.85,1.82)	1.07 (-0.85,2.99)	0.23 (-2.61,3.08)	-0.51 (-2.85,1.82)	2.76 (0.36,5.17)	0.99 (-1.05,3.03)	0.50 (-1.42,2.41)	-0.00 (-2.01,2.01)	0.24 (-1.54,2.01)	-0.18 (-1.95,1.59)	2.95 (0.76,5.14)	0.15 (-1.65,1.95)	0.50 (-1.91,2.90)	0.84 (-1.41,3.08)	-1.03 (-3.24,1.19)	-0.75 (-2.75,1.25)
0.11 (-1.17,1.39)	-0.23 (-1.65,1.20)	0.52 (-1.40,2.44)	-0.24 (-1.55,1.06)	0.76 (-0.26,1.78)	0.59 (-0.82,2.00)	0.72 (-0.51,1.94)	0.70 (-1.17,2.58)	0.11 (-1.82,2.04)	LIDO-MDZ-PF-OP	-0.21 (-2.22,1.80)	-3.04 (-4.93,-1.15)	0.24 (-1.64,2.13)	0.84 (-1.09,2.76)	-0.41 (-2.50,1.69)	1.18 (-0.34,2.71)	0.34 (-2.25,2.94)	-0.41 (-2.50,1.69)	2.87 (0.77,4.97)	1.10 (-0.82,3.02)	0.60 (-0.82,2.02)	0.11 (-1.78,2.00)	0.35 (-1.29,1.98)	-0.07 (-1.53,1.38)	3.06 (1.16,4.95)	0.26 (-1.10,1.62)	0.61 (-1.50,2.71)	0.94 (-1.19,3.08)	-0.92 (-2.82,0.98)	-0.64 (-2.52,1.24)
0.32 (-1.41,2.05)	-0.02 (-1.86,1.83)	0.73 (-1.47,2.93)	-0.03 (-1.72,1.66)	0.97 (-0.76,2.70)	0.80 (-0.63,2.23)	0.93 (-0.83,2.68)	0.91 (-1.34,3.17)	0.32 (-1.94,2.58)	0.21 (-1.80,2.22)	LIDO-MDZ-PF	-2.83 (-5.06,-0.60)	0.45 (-1.77,2.67)	1.05 (-1.21,3.30)	-0.20 (-2.31,1.91)	1.39 (-0.44,3.23)	0.55 (-2.23,3.34)	-0.20 (-2.31,1.91)	3.08 (0.75,5.42)	1.31 (-0.94,3.56)	0.81 (-1.18,2.81)	0.32 (-1.90,2.54)	0.56 (-1.46,2.57)	0.14 (-1.49,1.77)	3.27 (1.23,5.31)	0.47 (-1.40,2.35)	0.82 (-1.52,3.15)	1.15 (-1.28,3.59)	-0.71 (-2.90,1.48)	-0.43 (-2.64,1.79)
3.15 (1.75,4.55)	2.81 (1.28,4.35)	3.56 (1.36,5.76)	2.80 (1.11,4.48)	3.80 (2.20,5.39)	3.63 (1.93,5.34)	3.76 (2.12,5.39)	3.74 (1.58,5.91)	3.15 (1.14,5.16)	3.04 (1.15,4.93)	2.83 (0.60,5.06)	KET-PF-OP	3.28 (1.31,5.25)	3.88 (1.87,5.88)	2.63 (0.33,4.94)	4.22 (2.34,6.11)	3.38 (0.56,6.20)	2.63 (0.33,4.94)	5.91 (3.54,8.29)	4.14 (2.14,6.14)	3.64 (1.77,5.52)	3.15 (1.18,5.12)	3.39 (1.65,5.12)	2.97 (1.24,4.70)	6.10 (3.94,8.26)	3.30 (1.54,5.06)	3.65 (1.27,6.02)	3.98 (1.77,6.20)	2.12 (-0.06,4.30)	2.40 (0.44,4.36)
-0.13 (-1.52,1.25)	-0.47 (-1.99,1.05)	0.28 (-1.91,2.47)	-0.48 (-2.16,1.19)	0.52 (-1.07,2.10)	0.35 (-1.34,2.05)	0.48 (-1.15,2.10)	0.46 (-1.69,2.62)	-0.13 (-2.14,1.87)	-0.24 (-2.13,1.64)	-0.45 (-2.67,1.77)	-3.28 (-5.25,-1.31)	KET-PF	0.59 (-1.40,2.59)	-0.65 (-2.94,1.65)	0.94 (-0.93,2.82)	0.10 (-2.71,2.92)	-0.65 (-2.94,1.65)	2.63 (0.26,5.00)	0.86 (-1.13,2.85)	0.36 (-1.51,2.23)	-0.13 (-2.10,1.83)	0.10 (-1.62,1.83)	-0.31 (-2.03,1.41)	2.82 (0.66,4.97)	0.02 (-1.73,1.77)	0.37 (-2.00,2.73)	0.70 (-1.50,2.91)	-1.16 (-3.33,1.01)	-0.88 (-2.84,1.07)
-0.73 (-2.17,0.71)	-1.06 (-2.63,0.51)	-0.31 (-2.54,1.91)	-1.08 (-2.80,0.64)	-0.08 (-1.71,1.56)	-0.24 (-1.98,1.50)	-0.12 (-1.79,1.55)	-0.13 (-2.32,2.06)	-0.73 (-2.77,1.31)	-0.84 (-2.76,1.09)	-1.05 (-3.30,1.21)	-3.88 (-5.88,-1.87)	-0.59 (-2.59,1.40)	KET-OP	-1.24 (-3.57,1.09)	0.35 (-1.57,2.26)	-0.49 (-3.33,2.35)	-1.24 (-3.57,1.09)	2.04 (-0.36,4.44)	0.26 (-1.77,2.30)	-0.23 (-2.14,1.68)	-0.73 (-2.73,1.28)	-0.49 (-2.26,1.28)	-0.91 (-2.67,0.86)	2.22 (0.03,4.41)	-0.57 (-2.37,1.22)	-0.23 (-2.63,2.17)	0.11 (-2.13,2.35)	-1.75 (-3.96,0.46)	-1.48 (-3.47,0.52)
0.51 (-1.32,2.35)	0.18 (-1.76,2.12)	0.93 (-1.35,3.21)	0.16 (-1.63,1.96)	1.16 (-0.67,3.00)	1.00 (-0.55,2.55)	1.12 (-0.73,2.98)	1.11 (-1.22,3.44)	0.51 (-1.82,2.85)	0.41 (-1.69,2.50)	0.20 (-1.91,2.31)	-2.63 (-4.94,-0.33)	0.65 (-1.65,2.94)	1.24 (-1.09,3.57)	KET-MDZ-PF-OP	1.59 (-0.34,3.52)	0.75 (-2.10,3.60)	-0.00 (-1.53,1.53)	3.28 (0.87,5.69)	1.51 (-0.82,3.83)	1.01 (-1.07,3.09)	0.51 (-1.79,2.82)	0.75 (-1.35,2.85)	0.33 (-1.40,2.07)	3.46 (1.34,5.59)	0.67 (-1.30,2.63)	1.01 (-1.40,3.42)	1.35 (-1.16,3.86)	-0.51 (-2.78,1.75)	-0.23 (-2.53,2.06)
-1.07 (-2.34,0.19)	-1.41 (-2.82,0.00)	-0.66 (-2.55,1.22)	-1.43 (-2.67,-0.18)	-0.43 (-1.56,0.71)	-0.59 (-1.74,0.55)	-0.47 (-1.72,0.78)	-0.48 (-2.37,1.41)	-1.07 (-2.99,0.85)	-1.18 (-2.71,0.34)	-1.39 (-3.23,0.44)	-4.22 (-6.11,-2.34)	-0.94 (-2.82,0.93)	-0.35 (-2.26,1.57)	-1.59 (-3.52,0.34)	KET-MDZ-PF	-0.84 (-2.94,1.26)	-1.59 (-3.52,0.34)	1.69 (0.24,3.14)	-0.08 (-1.99,1.82)	-0.58 (-2.08,0.93)	-1.07 (-2.95,0.80)	-0.84 (-2.46,0.79)	-1.26 (-2.55,0.04)	1.87 (0.44,3.31)	-0.92 (-2.32,0.47)	-0.58 (-2.03,0.87)	-0.24 (-2.37,1.89)	-2.10 (-3.97,-0.24)	-1.82 (-3.69,0.05)
-0.23 (-2.68,2.21)	-0.57 (-3.10,1.96)	0.18 (-2.64,3.00)	-0.59 (-3.03,1.86)	0.41 (-1.97,2.80)	0.25 (-2.14,2.64)	0.37 (-2.07,2.82)	0.36 (-2.47,3.18)	-0.23 (-3.08,2.61)	-0.34 (-2.94,2.25)	-0.55 (-3.34,2.23)	-3.38 (-6.20,-0.56)	-0.10 (-2.92,2.71)	0.49 (-2.35,3.33)	-0.75 (-3.60,2.10)	0.84 (-1.26,2.94)	KET-ETM-MDZ	-0.75 (-3.60,2.10)	2.53 (1.01,4.05)	0.76 (-2.08,3.59)	0.26 (-2.32,2.84)	-0.23 (-3.05,2.58)	0.00 (-2.65,2.66)	-0.42 (-2.88,2.05)	2.71 (0.17,5.26)	-0.08 (-2.60,2.44)	0.26 (-2.29,2.82)	0.60 (-2.39,3.59)	-1.26 (-4.07,1.55)	-0.98 (-3.79,1.83)
0.51 (-1.32,2.35)	0.18 (-1.76,2.12)	0.93 (-1.35,3.21)	0.16 (-1.63,1.96)	1.16 (-0.67,3.00)	1.00 (-0.55,2.55)	1.12 (-0.73,2.98)	1.11 (-1.22,3.44)	0.51 (-1.82,2.85)	0.41 (-1.69,2.50)	0.20 (-1.91,2.31)	-2.63 (-4.94,-0.33)	0.65 (-1.65,2.94)	1.24 (-1.09,3.57)	0.00 (-1.53,1.53)	1.59 (-0.34,3.52)	0.75 (-2.10,3.60)	KET-DEX-MDZ-PF-OP	3.28 (0.87,5.69)	1.51 (-0.82,3.83)	1.01 (-1.07,3.09)	0.51 (-1.79,2.82)	0.75 (-1.35,2.85)	0.33 (-1.40,2.07)	3.46 (1.34,5.59)	0.67 (-1.30,2.63)	1.01 (-1.40,3.42)	1.35 (-1.16,3.86)	-0.51 (-2.78,1.75)	-0.23 (-2.53,2.06)
-2.76 (-4.68,-0.84)	-3.10 (-5.12,-1.08)	-2.35 (-4.73,0.02)	-3.11 (-5.02,-1.20)	-2.11 (-3.95,-0.28)	-2.28 (-4.12,-0.44)	-2.16 (-4.07,-0.24)	-2.17 (-4.55,0.21)	-2.76 (-5.17,-0.36)	-2.87 (-4.97,-0.77)	-3.08 (-5.42,-0.75)	-5.91 (-8.29,-3.54)	-2.63 (-5.00,-0.26)	-2.04 (-4.44,0.36)	-3.28 (-5.69,-0.87)	-1.69 (-3.14,-0.24)	-2.53 (-4.05,-1.01)	-3.28 (-5.69,-0.87)	KET-DEX-MDZ	-1.77 (-4.17,0.62)	-2.27 (-4.35,-0.18)	-2.76 (-5.13,-0.39)	-2.53 (-4.70,-0.35)	-2.95 (-4.88,-1.01)	0.18 (-1.85,2.22)	-2.61 (-4.62,-0.60)	-2.27 (-4.31,-0.22)	-1.93 (-4.50,0.64)	-3.79 (-6.15,-1.43)	-3.51 (-5.88,-1.15)
-0.99 (-2.42,0.44)	-1.33 (-2.89,0.24)	-0.58 (-2.80,1.64)	-1.34 (-3.06,0.37)	-0.34 (-1.97,1.29)	-0.51 (-2.24,1.23)	-0.38 (-2.05,1.28)	-0.40 (-2.58,1.79)	-0.99 (-3.03,1.05)	-1.10 (-3.02,0.82)	-1.31 (-3.56,0.94)	-4.14 (-6.14,-2.14)	-0.86 (-2.85,1.13)	-0.26 (-2.30,1.77)	-1.51 (-3.83,0.82)	0.08 (-1.82,1.99)	-0.76 (-3.59,2.08)	-1.51 (-3.83,0.82)	1.77 (-0.62,4.17)	KET-DEX	-0.50 (-2.40,1.41)	-0.99 (-2.99,1.01)	-0.75 (-2.51,1.01)	-1.17 (-2.93,0.59)	1.96 (-0.23,4.14)	-0.84 (-2.62,0.95)	-0.49 (-2.89,1.90)	-0.16 (-2.39,2.08)	-2.02 (-4.22,0.19)	-1.74 (-3.73,0.25)
-0.50 (-1.75,0.76)	-0.83 (-2.23,0.57)	-0.08 (-1.99,1.82)	-0.85 (-2.13,0.44)	0.15 (-0.84,1.14)	-0.01 (-1.40,1.38)	0.11 (-1.09,1.32)	0.10 (-1.76,1.96)	-0.50 (-2.41,1.42)	-0.60 (-2.02,0.82)	-0.81 (-2.81,1.18)	-3.64 (-5.52,-1.77)	-0.36 (-2.23,1.51)	0.23 (-1.68,2.14)	-1.01 (-3.09,1.07)	0.58 (-0.93,2.08)	-0.26 (-2.84,2.32)	-1.01 (-3.09,1.07)	2.27 (0.18,4.35)	0.50 (-1.41,2.40)	ETM-MDZ-OP	-0.50 (-2.37,1.38)	-0.26 (-1.88,1.36)	-0.68 (-2.11,0.76)	2.45 (0.57,4.33)	-0.34 (-1.68,1.00)	0.00 (-2.09,2.09)	0.34 (-1.79,2.47)	-1.52 (-3.41,0.37)	-1.24 (-3.11,0.62)
0.00 (-1.39,1.39)	-0.33 (-1.86,1.19)	0.41 (-1.78,2.61)	-0.35 (-2.03,1.33)	0.65 (-0.94,2.24)	0.48 (-1.22,2.18)	0.61 (-1.02,2.24)	0.59 (-1.57,2.75)	0.00 (-2.01,2.01)	-0.11 (-2.00,1.78)	-0.32 (-2.54,1.90)	-3.15 (-5.12,-1.18)	0.13 (-1.83,2.10)	0.73 (-1.28,2.73)	-0.51 (-2.82,1.79)	1.07 (-0.80,2.95)	0.23 (-2.58,3.05)	-0.51 (-2.82,1.79)	2.76 (0.39,5.13)	0.99 (-1.01,2.99)	0.50 (-1.38,2.37)	ESK-PF	0.24 (-1.49,1.96)	-0.18 (-1.91,1.54)	2.95 (0.79,5.11)	0.15 (-1.60,1.91)	0.50 (-1.87,2.87)	0.84 (-1.37,3.04)	-1.03 (-3.21,1.15)	-0.75 (-2.71,1.21)
-0.24 (-1.26,0.79)	-0.57 (-1.77,0.63)	0.17 (-1.81,2.16)	-0.59 (-1.98,0.80)	0.41 (-0.87,1.69)	0.25 (-1.17,1.66)	0.37 (-0.96,1.70)	0.36 (-1.59,2.30)	-0.24 (-2.01,1.54)	-0.35 (-1.98,1.29)	-0.56 (-2.57,1.46)	-3.39 (-5.12,-1.65)	-0.10 (-1.83,1.62)	0.49 (-1.28,2.26)	-0.75 (-2.85,1.35)	0.84 (-0.79,2.46)	-0.00 (-2.66,2.65)	-0.75 (-2.85,1.35)	2.53 (0.35,4.70)	0.75 (-1.01,2.51)	0.26 (-1.36,1.88)	-0.24 (-1.96,1.49)	DEX-PF-OP	-0.42 (-1.86,1.03)	2.71 (0.77,4.65)	-0.08 (-1.56,1.40)	0.26 (-1.92,2.44)	0.60 (-0.78,1.97)	-1.26 (-3.23,0.70)	-0.99 (-2.70,0.73)
0.18 (-0.84,1.20)	-0.15 (-1.35,1.05)	0.59 (-1.10,2.29)	-0.17 (-1.11,0.77)	0.83 (-0.21,1.87)	0.67 (-0.11,1.44)	0.79 (-0.28,1.86)	0.78 (-1.00,2.55)	0.18 (-1.59,1.95)	0.07 (-1.38,1.53)	-0.14 (-1.77,1.49)	-2.97 (-4.70,-1.24)	0.31 (-1.41,2.03)	0.91 (-0.86,2.67)	-0.33 (-2.07,1.40)	1.26 (-0.04,2.55)	0.42 (-2.05,2.88)	-0.33 (-2.07,1.40)	2.95 (1.01,4.88)	1.17 (-0.59,2.93)	0.68 (-0.76,2.11)	0.18 (-1.54,1.91)	0.42 (-1.03,1.86)	DEX-PF	3.13 (1.52,4.74)	0.33 (-0.92,1.59)	0.68 (-1.26,2.62)	1.02 (-0.98,3.01)	-0.85 (-2.52,0.83)	-0.57 (-2.28,1.15)
-2.95 (-4.60,-1.30)	-3.28 (-5.05,-1.52)	-2.54 (-4.69,-0.39)	-3.30 (-4.92,-1.68)	-2.30 (-3.90,-0.70)	-2.46 (-3.92,-1.01)	-2.34 (-4.00,-0.69)	-2.35 (-4.53,-0.18)	-2.95 (-5.14,-0.76)	-3.06 (-4.95,-1.16)	-3.27 (-5.31,-1.23)	-6.10 (-8.26,-3.94)	-2.82 (-4.97,-0.66)	-2.22 (-4.41,-0.03)	-3.46 (-5.59,-1.34)	-1.87 (-3.31,-0.44)	-2.71 (-5.26,-0.17)	-3.46 (-5.59,-1.34)	-0.18 (-2.22,1.85)	-1.96 (-4.14,0.23)	-2.45 (-4.33,-0.57)	-2.95 (-5.11,-0.79)	-2.71 (-4.65,-0.77)	-3.13 (-4.74,-1.52)	DEX-MDZ-PF	-2.80 (-4.57,-1.02)	-2.45 (-4.49,-0.41)	-2.11 (-4.49,0.27)	-3.98 (-6.11,-1.84)	-3.70 (-5.85,-1.55)
-0.15 (-1.22,0.92)	-0.49 (-1.73,0.75)	0.26 (-1.49,2.00)	-0.50 (-1.53,0.52)	0.50 (-0.41,1.40)	0.33 (-0.88,1.54)	0.45 (-0.28,1.19)	0.44 (-1.15,2.04)	-0.15 (-1.95,1.65)	-0.26 (-1.62,1.10)	-0.47 (-2.35,1.40)	-3.30 (-5.06,-1.54)	-0.02 (-1.77,1.73)	0.57 (-1.22,2.37)	-0.67 (-2.63,1.30)	0.92 (-0.47,2.32)	0.08 (-2.44,2.60)	-0.67 (-2.63,1.30)	2.61 (0.60,4.62)	0.84 (-0.95,2.62)	0.34 (-1.00,1.68)	-0.15 (-1.91,1.60)	0.08 (-1.40,1.56)	-0.33 (-1.59,0.92)	2.80 (1.02,4.57)	DEX-MDZ-OP	0.34 (-1.67,2.36)	0.68 (-1.34,2.70)	-1.18 (-2.91,0.54)	-0.90 (-2.65,0.84)
-0.50 (-2.42,1.42)	-0.83 (-2.85,1.19)	-0.09 (-2.46,2.29)	-0.85 (-2.76,1.06)	0.15 (-1.69,1.99)	-0.01 (-1.86,1.83)	0.11 (-1.80,2.02)	0.10 (-2.28,2.48)	-0.50 (-2.90,1.91)	-0.61 (-2.71,1.50)	-0.82 (-3.15,1.52)	-3.65 (-6.02,-1.27)	-0.37 (-2.73,2.00)	0.23 (-2.17,2.63)	-1.01 (-3.42,1.40)	0.58 (-0.87,2.03)	-0.26 (-2.82,2.29)	-1.01 (-3.42,1.40)	2.27 (0.22,4.31)	0.49 (-1.90,2.89)	-0.00 (-2.09,2.09)	-0.50 (-2.87,1.87)	-0.26 (-2.44,1.92)	-0.68 (-2.62,1.26)	2.45 (0.41,4.49)	-0.34 (-2.36,1.67)	DEX-MDZ	0.34 (-2.24,2.91)	-1.53 (-3.89,0.84)	-1.25 (-3.61,1.12)
-0.84 (-2.55,0.88)	-1.17 (-3.00,0.66)	-0.42 (-2.84,1.99)	-1.19 (-3.14,0.77)	-0.19 (-2.07,1.70)	-0.35 (-2.33,1.62)	-0.23 (-2.14,1.69)	-0.24 (-2.62,2.14)	-0.84 (-3.08,1.41)	-0.94 (-3.08,1.19)	-1.15 (-3.59,1.28)	-3.98 (-6.20,-1.77)	-0.70 (-2.91,1.50)	-0.11 (-2.35,2.13)	-1.35 (-3.86,1.16)	0.24 (-1.89,2.37)	-0.60 (-3.59,2.39)	-1.35 (-3.86,1.16)	1.93 (-0.64,4.50)	0.16 (-2.08,2.39)	-0.34 (-2.47,1.79)	-0.84 (-3.04,1.37)	-0.60 (-1.97,0.78)	-1.02 (-3.01,0.98)	2.11 (-0.27,4.49)	-0.68 (-2.70,1.34)	-0.34 (-2.91,2.24)	DEX-CFL-OP	-1.86 (-4.26,0.54)	-1.58 (-3.78,0.62)
1.03 (-0.65,2.70)	0.69 (-1.10,2.48)	1.44 (-0.54,3.42)	0.68 (-0.71,2.06)	1.68 (0.07,3.29)	1.51 (-0.14,3.16)	1.64 (0.05,3.22)	1.62 (-0.51,3.75)	1.03 (-1.19,3.24)	0.92 (-0.98,2.82)	0.71 (-1.48,2.90)	-2.12 (-4.30,0.06)	1.16 (-1.01,3.33)	1.75 (-0.46,3.96)	0.51 (-1.75,2.78)	2.10 (0.24,3.97)	1.26 (-1.55,4.07)	0.51 (-1.75,2.78)	3.79 (1.43,6.15)	2.02 (-0.19,4.22)	1.52 (-0.37,3.41)	1.03 (-1.15,3.21)	1.26 (-0.70,3.23)	0.85 (-0.83,2.52)	3.98 (1.84,6.11)	1.18 (-0.54,2.91)	1.53 (-0.84,3.89)	1.86 (-0.54,4.26)	DEX	0.28 (-1.89,2.45)
0.75 (-0.63,2.13)	0.41 (-1.10,1.93)	1.16 (-1.03,3.35)	0.40 (-1.27,2.07)	1.40 (-0.18,2.98)	1.23 (-0.46,2.92)	1.36 (-0.26,2.98)	1.34 (-0.81,3.49)	0.75 (-1.25,2.75)	0.64 (-1.24,2.52)	0.43 (-1.79,2.64)	-2.40 (-4.36,-0.44)	0.88 (-1.07,2.84)	1.48 (-0.52,3.47)	0.23 (-2.06,2.53)	1.82 (-0.05,3.69)	0.98 (-1.83,3.79)	0.23 (-2.06,2.53)	3.51 (1.15,5.88)	1.74 (-0.25,3.73)	1.24 (-0.62,3.11)	0.75 (-1.21,2.71)	0.99 (-0.73,2.70)	0.57 (-1.15,2.28)	3.70 (1.55,5.85)	0.90 (-0.84,2.65)	1.25 (-1.12,3.61)	1.58 (-0.62,3.78)	-0.28 (-2.45,1.89)	CFL-OP
